# Supplementary material for: Global trends and health workforce analysis of breast cancer burden from high red meat consumption 1990–2050 using machine learning approach
Source: Front Nutr. 2025 Aug 14;12:1576043. doi: 10.3389/fnut.2025.1576043 (PMC12390816; doi:10.3389/fnut.2025.1576043)
Supplement: Supplementary Table S1 — Number, age-standardized rate and estimated annual percentage change of breast cancer mortality attributable to high red meat intake globally and by sex in population aged 25 and above, 1990–2021. [file Data_Sheet_1.zip]

Archive with 13 entries (13 files):
- Supplementary Table 16.xlsx
- Supplementary Table 15.xlsx
- Supplementary Table 14.xlsx
- Supplementary Table 13.xlsx
- Supplementary Table 12.xlsx
- Supplementary Table 11.xlsx
- Supplementary Table 10.xlsx
- Supplementary Table 9.xlsx
- Supplementary Table 8.xlsx
- Supplementary Table 7.xlsx
- Supplementary Table 6.xlsx
- Supplementary Table 5.xlsx
- Supplementary Table 1 to 4.xlsx
