# Supplementary material for: Global trends and health workforce analysis of breast cancer burden from high red meat consumption 1990–2050 using machine learning approach
Source: Front Nutr. 2025 Aug 14;12:1576043. doi: 10.3389/fnut.2025.1576043 (PMC12390816; doi:10.3389/fnut.2025.1576043)
Supplement: Supplementary Table S1 — Number, age-standardized rate and estimated annual percentage change of breast cancer mortality attributable to high red meat intake globally and by sex in population aged 25 and above, 1990–2021. [file Data_Sheet_1.zip › Supplementary Table 15.xlsx]

## Sheet: Sheet1
Table S15.Machine Learning Algorithms Comprehensive Comparison Table
Algorithm	Full Name	Abbreviation	Algorithm Type	Main Application	Key Parameters	Advantages	Limitations	Computational Efficiency	Interpretability	Data Requirements
Prophet	Facebook Prophet Time Series Forecasting	Prophet	Modern Time Series	Business forecasting with trend changepoints and seasonality	growth='logistic', changepoint.prior.scale=0.5, n.changepoints=15, changepoint.range=0.9	Automatic changepoint detection, handles missing values well, good interpretability	Poor on short series, requires substantial historical data	Moderate	High	High
ARIMA	Autoregressive Integrated Moving Average	ARIMA	Classical Time Series	Stationary time series modeling and forecasting	max.p=2, max.q=2, max.d=1, max.order=4, lambda=0.5, allowdrift=TRUE	Solid theoretical foundation, clear parameter meaning, suitable for stationary data	Requires stationarity, weak nonlinear handling, complex parameter selection	High	High	Moderate
TBATS	Trigonometric seasonality, Box-Cox transformation, ARMA errors, Trend and Seasonal components	TBATS	Modern Time Series	Complex seasonal patterns, multiple seasonality	use.box.cox=FALSE, use.trend=TRUE, use.damped.trend=TRUE, ar.coefs=c(0.8)	Handles complex seasonality, automatic model selection, multiple seasonal support	High computational complexity, over-parameterization risk, poor interpretability	Low	Low	High
Elastic Net	Elastic Net Regularization	Elastic Net	Machine Learning	High-dimensional regression, feature selection	alpha=0.3, lambda=fixed, standardize=TRUE, quadratic and interaction terms	Combines Ridge and Lasso advantages, handles multicollinearity, automatic feature selection	Requires hyperparameter tuning, sensitive to outliers, limited nonlinear modeling	Moderate	Moderate	Moderate
ETS	Error-Trend-Seasonal	ETS	Classical Time Series	Business forecasting, exponential smoothing	model="AAN", alpha=0.6, beta=0.05, damped=TRUE, phi=0.97	Simple implementation, high efficiency, suitable for business use	Strong assumptions, weak nonlinear handling, unstable long-term predictions	High	High	Low
VAR	Vector Autoregression	VAR	Multivariate Model	Multivariate time series, inter-variable dynamics	p=1, type="const", multivariate feature matrix	Captures inter-variable relationships, handles multivariate series, impulse response analysis	Many parameters, requires large samples, needs same integration order	Low	Moderate	High
Holt-Winters	Holt-Winters Exponential Smoothing	Holt-Winters	Classical Time Series	Time series with trend and seasonality	alpha=0.3, beta=0.05, gamma=0.1, seasonal="additive", frequency=12	Handles trend and seasonality, simple implementation, fast computation	Assumes linear trend, fixed seasonal patterns, sensitive to outliers	High	Moderate	Low
Theta	Theta Method	Theta	Classical Time Series	Simple and effective forecasting	Base theta + cyclic fluctuations, period=12, amplitude=0.002, growth rate 0.2%-0.6%	Simple implementation, stable performance, high efficiency	Weak theoretical foundation, experience-dependent parameters, limited complex pattern handling	High	Moderate	Low
