# Supplementary material for: Global trends and health workforce analysis of breast cancer burden from high red meat consumption 1990–2050 using machine learning approach
Source: Front Nutr. 2025 Aug 14;12:1576043. doi: 10.3389/fnut.2025.1576043 (PMC12390816; doi:10.3389/fnut.2025.1576043)
Supplement: Supplementary Table S1 — Number, age-standardized rate and estimated annual percentage change of breast cancer mortality attributable to high red meat intake globally and by sex in population aged 25 and above, 1990–2021. [file Data_Sheet_1.zip › Supplementary Table 14.xlsx]

## Sheet: sheet
Supplementary Table 14. Frontier analysis of age-standardized DALY rates due to breast cancer among aged 25 and above in 204 countries and territories worldwide
Location	SDI	Rate of DALYs	Frontier DALYs	Effective difference	Effective difference rank (Age-standardized DALYs rank)
Afghanistan	0.3372	33.115_x000D_(-0.01 to 94.076)	5.125	27.99	76 (76)
Albania	0.70685	22.179_x000D_(-0.011 to 48.747)	5.427	16.753	27 (27)
Algeria	0.659501	17.161_x000D_(-0.004 to 39.006)	5.054	12.108	15 (12)
American Samoa	0.723728	82.734_x000D_(-0.034 to 186.532)	5.054	77.68	202 (202)
Andorra	0.869444	35.89_x000D_(-0.028 to 78.312)	5.307	30.583	94 (94)
Angola	0.453722	42.093_x000D_(-0.018 to 95.236)	5.135	36.958	139 (138)
Antigua and Barbuda	0.749887	62.245_x000D_(-0.022 to 130.901)	5.075	57.17	186 (185)
Argentina	0.723123	49.276_x000D_(-0.038 to 105.992)	5.046	44.23	160 (158)
Armenia	0.701833	42.945_x000D_(-0.019 to 90.31)	5.143	37.802	142 (142)
Australia	0.844253	32.172_x000D_(-0.019 to 68.665)	5.07	27.102	70 (69)
Austria	0.853837	32.711_x000D_(-0.019 to 69.536)	5.133	27.579	72 (71)
Azerbaijan	0.694851	33.415_x000D_(-0.017 to 75.912)	5.326	28.089	78 (80)
Bahamas	0.805021	85.187_x000D_(-0.048 to 187.152)	5.129	80.058	203 (203)
Bahrain	0.753043	38.545_x000D_(-0.016 to 86.229)	5.076	33.469	110 (109)
Bangladesh	0.492421	9.25_x000D_(-0.001 to 21.098)	5.081	4.169	5 (3)
Barbados	0.746749	73.555_x000D_(-0.045 to 166.4)	5.072	68.484	196 (196)
Belarus	0.784485	35.577_x000D_(-0.019 to 77.836)	5.077	30.5	92 (91)
Belgium	0.853654	39.918_x000D_(-0.027 to 86.166)	5.029	34.889	119 (117)
Belize	0.610229	27.655_x000D_(-0.008 to 60.391)	5.141	22.514	48 (47)
Benin	0.373487	21.513_x000D_(-0.001 to 49.914)	5.145	16.368	26 (25)
Bermuda	0.821365	41.649_x000D_(-0.025 to 92.339)	5.137	36.512	134 (133)
Bhutan	0.473062	13.613_x000D_(-0.001 to 30.657)	5.169	8.444	9 (7)
Bolivia (Plurinational State of)	0.599011	38.562_x000D_(-0.013 to 86.946)	5.134	33.428	109 (110)
Bosnia and Herzegovina	0.723078	34.766_x000D_(-0.017 to 79.369)	5.073	29.693	88 (87)
Botswana	0.642722	45.238_x000D_(-0.025 to 103.977)	5.079	40.159	152 (150)
Brazil	0.653044	39.233_x000D_(-0.023 to 83.509)	5.138	34.095	114 (114)
Brunei Darussalam	0.810234	41.312_x000D_(-0.022 to 93.644)	5.336	35.975	128 (130)
Bulgaria	0.768151	51.521_x000D_(-0.043 to 114.787)	5.144	46.378	163 (163)
Burkina Faso	0.285118	45.278_x000D_(-0.023 to 105.343)	5.507	39.77	149 (152)
Burundi	0.289374	12.262_x000D_(-0.001 to 29.4)	5.395	6.867	8 (6)
Cabo Verde	0.533535	28.985_x000D_(-0.01 to 65.64)	5.075	23.91	57 (54)
Cambodia	0.473621	46.517_x000D_(-0.012 to 107.774)	5.361	41.156	155 (155)
Cameroon	0.479691	36.19_x000D_(-0.009 to 84.37)	5.142	31.049	96 (96)
Canada	0.873171	32.952_x000D_(-0.016 to 71.746)	5.076	27.877	75 (74)
Central African Republic	0.309168	41.317_x000D_(-0.015 to 96.676)	5.386	35.931	127 (131)
Chad	0.240436	24.467_x000D_(-0.01 to 54.777)	6.194	18.273	30 (33)
Chile	0.771515	26.585_x000D_(-0.013 to 57.086)	5.394	21.191	40 (41)
China	0.72163	19.945_x000D_(-0.011 to 44.217)	5.137	14.808	23 (22)
Colombia	0.655443	33.49_x000D_(-0.017 to 74.255)	5.134	28.356	81 (81)
Comoros	0.475979	40.195_x000D_(-0.003 to 94.92)	5.316	34.88	118 (120)
Congo	0.583075	61.01_x000D_(-0.02 to 156.509)	5.089	55.921	182 (182)
Cook Islands	0.77911	78.825_x000D_(-0.042 to 180.224)	5.327	73.498	199 (199)
Costa Rica	0.70034	37.621_x000D_(-0.023 to 80.152)	5.309	32.312	102 (102)
Coted'Ivoire	0.425942	42.353_x000D_(-0.01 to 93.59)	5.077	37.275	140 (140)
Croatia	0.798341	38.034_x000D_(-0.015 to 82.421)	5.016	33.017	106 (104)
Cuba	0.66873	35.679_x000D_(-0.016 to 78.811)	5.134	30.545	93 (92)
Cyprus	0.835631	40.778_x000D_(-0.022 to 88.39)	5.077	35.701	125 (124)
Czechia	0.82845	32.683_x000D_(-0.014 to 71.864)	5.333	27.351	71 (70)
Democratic People's Republic of Korea	0.569855	25.445_x000D_(-0.006 to 61.555)	5.086	20.358	38 (37)
Democratic Republic of the Congo	0.38318	18.042_x000D_(-0.001 to 43.793)	5.03	13.012	19 (16)
Denmark	0.896424	36.805_x000D_(-0.014 to 78.125)	5.083	31.722	100 (98)
Djibouti	0.487958	45.229_x000D_(-0.019 to 106.59)	5.118	40.111	150 (149)
Dominica	0.746967	61.398_x000D_(-0.044 to 136.93)	5.032	56.366	184 (184)
Dominican Republic	0.619388	29.5_x000D_(-0.018 to 65.831)	5.313	24.186	58 (58)
Ecuador	0.661017	27.191_x000D_(-0.015 to 58.521)	5.304	21.887	43 (42)
Egypt	0.606787	36.152_x000D_(-0.018 to 80.673)	5.124	31.028	95 (95)
El Salvador	0.563775	27.435_x000D_(-0.004 to 62.65)	5.311	22.123	44 (45)
Equatorial Guinea	0.657857	56.175_x000D_(-0.019 to 141.603)	5.292	50.883	172 (172)
Eritrea	0.403864	49.158_x000D_(-0.008 to 114.086)	5.127	44.031	157 (157)
Estonia	0.844918	32.831_x000D_(-0.02 to 73.331)	5.145	27.686	73 (73)
Eswatini	0.58546	60.09_x000D_(-0.03 to 151.415)	5.113	54.977	180 (180)
Ethiopia	0.358823	33.281_x000D_(-0.005 to 73.76)	5.142	28.139	79 (78)
Fiji	0.675052	81.052_x000D_(-0.049 to 177.49)	5.128	75.924	201 (201)
Finland	0.859831	31.948_x000D_(-0.014 to 69.306)	5.137	26.811	69 (68)
France	0.838365	41.252_x000D_(-0.02 to 89.168)	5.135	36.118	131 (129)
Gabon	0.634691	56.858_x000D_(-0.031 to 132.398)	5.309	51.549	173 (173)
Gambia	0.409714	15.752_x000D_(-0.001 to 36.794)	5.03	10.721	12 (10)
Georgia	0.732474	63.476_x000D_(-0.032 to 137.641)	5.335	58.141	187 (187)
Germany	0.902957	40.185_x000D_(-0.021 to 85.799)	5.097	35.088	120 (119)
Ghana	0.56493	38.477_x000D_(-0.004 to 89.05)	5.353	33.124	108 (108)
Greece	0.791854	43.439_x000D_(-0.035 to 91.887)	5.174	38.265	144 (144)
Greenland	0.82621	34.464_x000D_(-0.014 to 77.17)	5.082	29.382	85 (84)
Grenada	0.668993	59.897_x000D_(-0.013 to 130.02)	5.039	54.858	179 (179)
Guam	0.803982	33.329_x000D_(-0.013 to 73.408)	5.321	28.007	77 (79)
Guatemala	0.539972	18.176_x000D_(-0.003 to 39.569)	5.304	12.873	18 (17)
Guinea	0.336401	30.838_x000D_(-0.005 to 71.541)	5.316	25.522	62 (62)
Guinea-Bissau	0.35311	45.275_x000D_(-0.022 to 106.478)	5.144	40.131	151 (151)
Guyana	0.650812	41.198_x000D_(-0.003 to 95.244)	5.14	36.058	130 (128)
Haiti	0.448278	49.619_x000D_(-0.007 to 123.636)	5.372	44.247	161 (161)
Honduras	0.513037	27.923_x000D_(-0.011 to 65.357)	5.136	22.787	50 (49)
Hungary	0.790755	43.185_x000D_(-0.032 to 93.715)	5.304	37.882	143 (143)
Iceland	0.876362	34.65_x000D_(-0.019 to 74.439)	5.133	29.517	86 (85)
India	0.575402	10.068_x000D_(0 to 23.213)	5.398	4.671	7 (5)
Indonesia	0.656868	29.036_x000D_(-0.001 to 74.695)	5.377	23.658	55 (55)
Iran (Islamic Republic of)	0.697207	20.892_x000D_(-0.005 to 44.787)	5.136	15.756	25 (24)
Iraq	0.662626	27.457_x000D_(-0.002 to 66.611)	5.08	22.377	47 (46)
Ireland	0.873754	36.416_x000D_(-0.015 to 78.643)	5.081	31.335	97 (97)
Israel	0.809012	36.961_x000D_(-0.018 to 80.157)	5.299	31.662	99 (100)
Italy	0.805774	37.584_x000D_(-0.017 to 79.991)	5.303	32.281	101 (101)
Jamaica	0.683263	58.695_x000D_(-0.017 to 131.629)	5.309	53.386	177 (177)
Japan	0.871242	24.193_x000D_(-0.007 to 51.637)	5.245	18.948	33 (32)
Jordan	0.725307	31.145_x000D_(-0.01 to 70.142)	5.095	26.05	65 (64)
Kazakhstan	0.725144	30.715_x000D_(-0.023 to 68.843)	5.08	25.635	63 (61)
Kenya	0.523768	41.695_x000D_(-0.009 to 97.408)	5.075	36.62	136 (135)
Kiribati	0.527187	69.635_x000D_(-0.019 to 155.202)	5.1	64.535	192 (192)
Kuwait	0.846651	19.217_x000D_(-0.011 to 41.457)	5.131	14.085	22 (19)
Kyrgyzstan	0.603979	27.406_x000D_(-0.014 to 60.702)	5.151	22.254	45 (43)
Lao People's Democratic Republic	0.489136	40.125_x000D_(-0.025 to 91.293)	5.311	34.814	117 (118)
Latvia	0.830664	40.327_x000D_(-0.024 to 87.61)	5.126	35.2	122 (122)
Lebanon	0.744746	45.42_x000D_(-0.028 to 98.6)	5.032	40.388	153 (153)
Lesotho	0.510393	60.171_x000D_(-0.035 to 148.721)	5.135	55.036	181 (181)
Liberia	0.352442	22.57_x000D_(-0.001 to 52.521)	5.146	17.424	29 (28)
Libya	0.725771	27.831_x000D_(-0.008 to 66.764)	5.134	22.696	49 (48)
Lithuania	0.856484	39.106_x000D_(-0.021 to 88.531)	5.315	33.792	112 (112)
Luxembourg	0.884429	33.857_x000D_(-0.019 to 73.614)	5.301	28.557	82 (82)
Madagascar	0.400247	38.278_x000D_(-0.013 to 89.226)	5.333	32.945	105 (107)
Malawi	0.384554	33.942_x000D_(-0.003 to 77.634)	5.338	28.604	83 (83)
Malaysia	0.742524	54.186_x000D_(-0.021 to 117.524)	5.131	49.055	167 (167)
Maldives	0.650887	9.2_x000D_(-0.001 to 20.742)	5.298	3.902	4 (2)
Mali	0.26858	35.13_x000D_(-0.014 to 79.233)	5.399	29.731	89 (90)
Malta	0.801585	41.72_x000D_(-0.028 to 91.313)	5.076	36.644	137 (136)
Marshall Islands	0.574091	64.298_x000D_(-0.023 to 160.03)	5.304	58.994	188 (188)
Mauritania	0.498945	36.809_x000D_(-0.02 to 82.204)	5.287	31.522	98 (99)
Mauritius	0.71826	50.606_x000D_(-0.028 to 107.066)	5.147	45.459	162 (162)
Mexico	0.664575	31.423_x000D_(-0.011 to 67.766)	5.068	26.355	67 (65)
Micronesia (Federated States of)	0.587535	70.564_x000D_(-0.03 to 165.093)	5.316	65.248	193 (193)
Monaco	0.908263	76.456_x000D_(-0.048 to 171.325)	5.176	71.28	198 (198)
Mongolia	0.617622	13.799_x000D_(-0.005 to 30.383)	5.294	8.505	10 (8)
Montenegro	0.795801	54.179_x000D_(-0.025 to 119.707)	5.134	49.045	166 (166)
Morocco	0.562698	22.061_x000D_(-0.009 to 52.585)	5.136	16.924	28 (26)
Mozambique	0.326463	34.723_x000D_(-0.002 to 82.509)	5.413	29.31	84 (86)
Myanmar	0.533901	44.384_x000D_(-0.018 to 100.641)	5.13	39.254	148 (148)
Namibia	0.617565	73.009_x000D_(-0.04 to 173.394)	5.342	67.666	195 (195)
Nauru	0.625178	86.552_x000D_(-0.044 to 223.987)	5.078	81.473	204 (204)
Nepal	0.433175	20.407_x000D_(-0.005 to 45.689)	5.298	15.109	24 (23)
Netherlands	0.888464	40.861_x000D_(-0.023 to 87.546)	5.337	35.524	124 (125)
New Zealand	0.849442	39.699_x000D_(-0.027 to 82.461)	5.044	34.655	116 (115)
Nicaragua	0.523958	17.506_x000D_(-0.002 to 38.949)	5.331	12.176	17 (15)
Niger	0.168073	19.866_x000D_(-0.012 to 46.526)	17.6	2.267	2 (21)
Nigeria	0.503391	52.388_x000D_(-0.006 to 120.724)	5.074	47.314	164 (164)
Niue	0.726222	71.674_x000D_(-0.023 to 161.91)	5.174	66.5	194 (194)
North Macedonia	0.75063	49.279_x000D_(-0.022 to 109.84)	5.051	44.228	159 (159)
Northern Mariana Islands	0.771535	54.877_x000D_(-0.03 to 120.667)	5.087	49.791	170 (170)
Norway	0.916133	26.53_x000D_(-0.012 to 56.3)	5.126	21.405	41 (39)
Oman	0.773392	8.393_x000D_(-0.005 to 18.26)	5.164	3.229	3 (1)
Pakistan	0.504029	58.276_x000D_(-0.017 to 128.751)	5.127	53.149	176 (176)
Palau	0.754047	74.465_x000D_(-0.033 to 164.409)	5.297	69.168	197 (197)
Palestine	0.631012	39.16_x000D_(-0.004 to 85.588)	5.131	34.029	113 (113)
Panama	0.708865	33.069_x000D_(-0.019 to 71.27)	5.332	27.737	74 (75)
Papua New Guinea	0.417797	40.227_x000D_(-0.016 to 93.273)	5.139	35.089	121 (121)
Paraguay	0.635718	38.088_x000D_(-0.023 to 88.017)	5.281	32.807	103 (105)
Peru	0.662054	24.826_x000D_(-0.006 to 56.943)	5.293	19.533	35 (35)
Philippines	0.651219	54.327_x000D_(-0.01 to 120.978)	5.126	49.201	169 (169)
Poland	0.812043	41.908_x000D_(-0.02 to 87.343)	5.291	36.617	135 (137)
Portugal	0.744152	34.946_x000D_(-0.026 to 75.77)	5.102	29.844	90 (89)
Puerto Rico	0.825526	35.73_x000D_(-0.01 to 76.907)	5.341	30.389	91 (93)
Qatar	0.846861	29.478_x000D_(-0.013 to 66.424)	5.154	24.324	59 (57)
Republic of Korea	0.886675	16.038_x000D_(-0.01 to 34.192)	5.112	10.926	13 (11)
Republic of Moldova	0.732215	40.532_x000D_(-0.009 to 91.363)	5.124	35.408	123 (123)
Romania	0.768454	43.866_x000D_(-0.017 to 95.321)	5.371	38.495	145 (145)
Russian Federation	0.808536	42.12_x000D_(-0.018 to 88.347)	5.37	36.751	138 (139)
Rwanda	0.435589	40.974_x000D_(-0.005 to 94.315)	5.127	35.847	126 (126)
Saint Kitts and Nevis	0.754987	57.018_x000D_(-0.033 to 123.434)	5.336	51.681	174 (174)
Saint Lucia	0.67251	49.537_x000D_(-0.03 to 109.767)	5.325	44.211	158 (160)
Saint Vincent and the Grenadines	0.637196	61.018_x000D_(-0.023 to 132.445)	5.075	55.943	183 (183)
Samoa	0.593393	43.964_x000D_(-0.017 to 101.608)	5.065	38.899	146 (146)
San Marino	0.888005	24.116_x000D_(-0.013 to 56.829)	5.157	18.959	34 (31)
Sao Tome and Principe	0.505414	17.243_x000D_(-0.001 to 39.945)	5.076	12.167	16 (13)
Saudi Arabia	0.815143	18.425_x000D_(-0.003 to 40.828)	5.043	13.383	20 (18)
Senegal	0.408054	33.196_x000D_(-0.009 to 73.967)	5.044	28.152	80 (77)
Serbia	0.792416	54.234_x000D_(-0.027 to 119.269)	5.125	49.109	168 (168)
Seychelles	0.730151	39.778_x000D_(-0.007 to 84.524)	5.315	34.463	115 (116)
Sierra Leone	0.358666	19.338_x000D_(-0.001 to 44.263)	5.264	14.073	21 (20)
Singapore	0.856098	23.766_x000D_(-0.018 to 51.361)	5.315	18.452	32 (30)
Slovakia	0.810611	41.075_x000D_(-0.022 to 88.658)	5.052	36.023	129 (127)
Slovenia	0.842431	30.449_x000D_(-0.018 to 65.69)	5.077	25.373	61 (60)
Solomon Islands	0.42936	42.707_x000D_(-0.007 to 98.57)	5.3	37.406	141 (141)
Somalia	0.0776881	32.766_x000D_(-0.016 to 76.845)	31.429	1.337	1 (72)
South Africa	0.679627	53.509_x000D_(-0.019 to 117.188)	5.143	48.366	165 (165)
South Sudan	0.278371	31.759_x000D_(-0.008 to 73.842)	5.428	26.331	66 (66)
Spain	0.769284	29.096_x000D_(-0.019 to 62.645)	5.313	23.783	56 (56)
Sri Lanka	0.701535	9.635_x000D_(-0.001 to 23.73)	5.135	4.501	6 (4)
Sudan	0.54195	17.273_x000D_(-0.002 to 43.785)	5.32	11.953	14 (14)
Suriname	0.633666	34.831_x000D_(-0.005 to 77.566)	5.301	29.53	87 (88)
Sweden	0.88688	26.567_x000D_(-0.013 to 58.548)	5.044	21.524	42 (40)
Switzerland	0.933059	28.382_x000D_(-0.018 to 60.729)	5.031	23.351	53 (51)
Syrian Arab Republic	0.623004	24.658_x000D_(-0.01 to 54.833)	5.073	19.585	36 (34)
Taiwan (Province of China)	0.874747	31.763_x000D_(-0.016 to 68.736)	5.149	26.615	68 (67)
Tajikistan	0.541511	23.66_x000D_(-0.01 to 57.521)	5.302	18.358	31 (29)
Thailand	0.682548	38.136_x000D_(-0.01 to 85.317)	5.076	33.061	107 (106)
Timor-Leste	0.444668	27.428_x000D_(-0.007 to 63.344)	5.127	22.301	46 (44)
Togo	0.408534	28.84_x000D_(-0.003 to 66.595)	5.285	23.556	54 (53)
Tokelau	0.686426	68.488_x000D_(-0.035 to 159.395)	5.311	63.176	191 (191)
Tonga	0.62635	79.61_x000D_(-0.032 to 178.37)	5.073	74.537	200 (200)
Trinidad and Tobago	0.768763	55.139_x000D_(-0.011 to 127.532)	5.304	49.835	171 (171)
Tunisia	0.682432	24.829_x000D_(-0.01 to 55.053)	5.135	19.694	37 (36)
Turkey	0.712693	28.455_x000D_(-0.01 to 62.986)	5.139	23.316	52 (52)
Turkmenistan	0.682161	30.979_x000D_(-0.016 to 71.681)	5.331	25.648	64 (63)
Tuvalu	0.576621	59.564_x000D_(-0.019 to 138.173)	5.083	54.481	178 (178)
Uganda	0.423261	57.497_x000D_(-0.019 to 130.083)	5.292	52.205	175 (175)
Ukraine	0.760774	41.51_x000D_(-0.02 to 98.064)	5.133	36.377	133 (132)
United Arab Emirates	0.849318	29.786_x000D_(-0.015 to 67.435)	5.316	24.47	60 (59)
United Kingdom	0.859	38.851_x000D_(-0.011 to 82.436)	5.168	33.683	111 (111)
United Republic of Tanzania	0.446568	41.677_x000D_(-0.009 to 96.019)	5.309	36.368	132 (134)
United States Virgin Islands	0.821831	47.315_x000D_(-0.025 to 113.391)	5.074	42.241	156 (156)
United States of America	0.862448	37.873_x000D_(-0.017 to 81.152)	5.047	32.826	104 (103)
Uruguay	0.719283	62.318_x000D_(-0.035 to 133.229)	5.355	56.963	185 (186)
Uzbekistan	0.662622	28.027_x000D_(-0.011 to 61.5)	5.076	22.951	51 (50)
Vanuatu	0.473101	44.321_x000D_(-0.018 to 103.445)	5.13	39.191	147 (147)
Venezuela (Bolivarian Republic of)	0.596513	45.871_x000D_(-0.024 to 102.707)	5.134	40.737	154 (154)
Viet Nam	0.627934	25.995_x000D_(-0.011 to 59.334)	5.084	20.911	39 (38)
Yemen	0.450376	15.711_x000D_(-0.002 to 36.118)	5.132	10.579	11 (9)
Zambia	0.505949	64.58_x000D_(-0.02 to 159.242)	5.154	59.426	189 (189)
Zimbabwe	0.473819	64.991_x000D_(-0.021 to 148.6)	5.295	59.696	190 (190)
