# Supplementary material for: Global trends and health workforce analysis of breast cancer burden from high red meat consumption 1990–2050 using machine learning approach
Source: Front Nutr. 2025 Aug 14;12:1576043. doi: 10.3389/fnut.2025.1576043 (PMC12390816; doi:10.3389/fnut.2025.1576043)
Supplement: Supplementary Table S1 — Number, age-standardized rate and estimated annual percentage change of breast cancer mortality attributable to high red meat intake globally and by sex in population aged 25 and above, 1990–2021. [file Data_Sheet_1.zip › Supplementary Table 13.xlsx]

## Sheet: mortality
Supplementary Table 13. Frontier analysis of breast cancer mortality rates among aged 25 and above in 204 countries and territories worldwide
Location	SDI	Rate of mortality	Frontier mortality	Effective difference	Effective difference rank (Age-standardized mortality rank)
Afghanistan	0.3372	0.981_x000D_(0 to 2.628)	0.135	0.846	57 (56)
Albania	0.70685	0.776_x000D_(0 to 1.705)	0.135	0.641	36 (34)
Algeria	0.659501	0.554_x000D_(0 to 1.258)	0.134	0.42	17 (15)
American Samoa	0.723728	2.828_x000D_(-0.001 to 6.257)	0.137	2.69	201 (201)
Andorra	0.869444	1.213_x000D_(-0.001 to 2.663)	0.135	1.078	88 (88)
Angola	0.453722	1.397_x000D_(-0.001 to 3.247)	0.135	1.262	122 (122)
Antigua and Barbuda	0.749887	2.249_x000D_(-0.001 to 4.781)	0.135	2.114	189 (189)
Argentina	0.723123	1.81_x000D_(-0.001 to 3.903)	0.136	1.674	166 (166)
Armenia	0.701833	1.587_x000D_(-0.001 to 3.36)	0.135	1.452	150 (150)
Australia	0.844253	1.109_x000D_(-0.001 to 2.356)	0.138	0.971	71 (70)
Austria	0.853837	1.26_x000D_(-0.001 to 2.684)	0.134	1.126	97 (95)
Azerbaijan	0.694851	1.058_x000D_(0 to 2.376)	0.134	0.924	67 (66)
Bahamas	0.805021	2.814_x000D_(-0.001 to 6.163)	0.138	2.676	199 (200)
Bahrain	0.753043	1.422_x000D_(-0.001 to 3.224)	0.134	1.288	125 (125)
Bangladesh	0.492421	0.232_x000D_(0 to 0.536)	0.14	0.092	2 (1)
Barbados	0.746749	2.651_x000D_(-0.001 to 6.022)	0.137	2.514	197 (197)
Belarus	0.784485	1.196_x000D_(-0.001 to 2.664)	0.137	1.059	85 (85)
Belgium	0.853654	1.483_x000D_(-0.001 to 3.219)	0.135	1.348	140 (139)
Belize	0.610229	0.883_x000D_(0 to 1.946)	0.136	0.747	46 (45)
Benin	0.373487	0.735_x000D_(0 to 1.689)	0.137	0.599	30 (29)
Bermuda	0.821365	1.532_x000D_(-0.001 to 3.375)	0.136	1.396	145 (145)
Bhutan	0.473062	0.428_x000D_(0 to 0.953)	0.135	0.293	9 (7)
Bolivia (Plurinational State of)	0.599011	1.313_x000D_(-0.001 to 2.979)	0.135	1.178	113 (112)
Bosnia and Herzegovina	0.723078	1.272_x000D_(-0.001 to 2.835)	0.137	1.135	102 (102)
Botswana	0.642722	1.691_x000D_(-0.001 to 3.749)	0.134	1.557	159 (159)
Brazil	0.653044	1.288_x000D_(-0.001 to 2.764)	0.137	1.151	106 (106)
Brunei Darussalam	0.810234	1.261_x000D_(-0.001 to 2.89)	0.136	1.125	96 (98)
Bulgaria	0.768151	1.806_x000D_(-0.001 to 4.006)	0.135	1.672	165 (165)
Burkina Faso	0.285118	1.592_x000D_(-0.001 to 3.628)	0.134	1.458	153 (153)
Burundi	0.289374	0.416_x000D_(0 to 0.997)	0.144	0.272	8 (6)
Cabo Verde	0.533535	1.092_x000D_(0 to 2.418)	0.134	0.957	70 (69)
Cambodia	0.473621	1.502_x000D_(0 to 3.459)	0.138	1.365	143 (143)
Cameroon	0.479691	1.241_x000D_(0 to 2.82)	0.142	1.099	91 (91)
Canada	0.873171	1.173_x000D_(-0.001 to 2.528)	0.135	1.038	82 (82)
Central African Republic	0.309168	1.406_x000D_(-0.001 to 3.206)	0.137	1.269	123 (123)
Chad	0.240436	0.809_x000D_(0 to 1.791)	0.172	0.637	35 (37)
Chile	0.771515	0.957_x000D_(-0.001 to 2.068)	0.135	0.822	52 (51)
China	0.72163	0.602_x000D_(0 to 1.318)	0.134	0.468	23 (21)
Colombia	0.655443	1.049_x000D_(-0.001 to 2.316)	0.135	0.914	66 (65)
Comoros	0.475979	1.351_x000D_(0 to 3.112)	0.137	1.214	116 (117)
Congo	0.583075	2.004_x000D_(0 to 5.069)	0.134	1.869	175 (175)
Cook Islands	0.77911	2.814_x000D_(-0.001 to 6.231)	0.136	2.678	200 (199)
Costa Rica	0.70034	1.215_x000D_(-0.001 to 2.6)	0.135	1.08	89 (89)
Coted'Ivoire	0.425942	1.469_x000D_(0 to 3.238)	0.136	1.333	132 (131)
Croatia	0.798341	1.471_x000D_(-0.001 to 3.114)	0.14	1.33	131 (133)
Cuba	0.66873	1.289_x000D_(-0.001 to 2.843)	0.136	1.153	107 (107)
Cyprus	0.835631	1.562_x000D_(-0.001 to 3.372)	0.136	1.426	147 (147)
Czechia	0.82845	1.265_x000D_(-0.001 to 2.776)	0.135	1.129	99 (99)
Democratic People's Republic of Korea	0.569855	0.768_x000D_(0 to 1.833)	0.134	0.634	34 (32)
Democratic Republic of the Congo	0.38318	0.6_x000D_(0 to 1.45)	0.135	0.465	22 (20)
Denmark	0.896424	1.489_x000D_(-0.001 to 3.198)	0.136	1.353	141 (141)
Djibouti	0.487958	1.643_x000D_(-0.001 to 3.864)	0.134	1.509	156 (156)
Dominica	0.746967	2.312_x000D_(-0.001 to 5.17)	0.135	2.177	191 (191)
Dominican Republic	0.619388	0.987_x000D_(-0.001 to 2.193)	0.136	0.852	59 (58)
Ecuador	0.661017	0.92_x000D_(0 to 1.98)	0.135	0.785	50 (49)
Egypt	0.606787	1.175_x000D_(-0.001 to 2.598)	0.136	1.039	83 (83)
El Salvador	0.563775	0.823_x000D_(0 to 1.905)	0.134	0.689	40 (39)
Equatorial Guinea	0.657857	1.92_x000D_(-0.001 to 4.825)	0.134	1.786	170 (170)
Eritrea	0.403864	1.721_x000D_(0 to 4.001)	0.135	1.587	161 (161)
Estonia	0.844918	1.246_x000D_(-0.001 to 2.799)	0.137	1.109	93 (93)
Eswatini	0.58546	2.188_x000D_(-0.001 to 5.475)	0.134	2.054	185 (185)
Ethiopia	0.358823	1.169_x000D_(0 to 2.576)	0.135	1.034	81 (81)
Fiji	0.675052	2.881_x000D_(-0.002 to 6.301)	0.136	2.745	203 (203)
Finland	0.859831	1.134_x000D_(0 to 2.446)	0.14	0.993	73 (72)
France	0.838365	1.454_x000D_(-0.001 to 3.12)	0.136	1.318	129 (129)
Gabon	0.634691	2.008_x000D_(-0.001 to 4.613)	0.136	1.873	176 (176)
Gambia	0.409714	0.522_x000D_(0 to 1.222)	0.137	0.385	14 (12)
Georgia	0.732474	2.222_x000D_(-0.001 to 4.849)	0.136	2.086	187 (187)
Germany	0.902957	1.471_x000D_(-0.001 to 3.131)	0.138	1.333	133 (134)
Ghana	0.56493	1.28_x000D_(0 to 2.956)	0.135	1.145	104 (103)
Greece	0.791854	1.607_x000D_(-0.001 to 3.407)	0.134	1.472	154 (154)
Greenland	0.82621	1.144_x000D_(0 to 2.537)	0.136	1.008	76 (75)
Grenada	0.668993	2.147_x000D_(0 to 4.722)	0.135	2.013	182 (182)
Guam	0.803982	0.957_x000D_(0 to 2.111)	0.134	0.823	53 (52)
Guatemala	0.539972	0.561_x000D_(0 to 1.216)	0.137	0.424	18 (16)
Guinea	0.336401	0.979_x000D_(0 to 2.259)	0.137	0.843	56 (55)
Guinea-Bissau	0.35311	1.476_x000D_(-0.001 to 3.445)	0.135	1.341	138 (138)
Guyana	0.650812	1.282_x000D_(0 to 2.947)	0.138	1.144	103 (104)
Haiti	0.448278	1.588_x000D_(0 to 3.874)	0.135	1.453	151 (151)
Honduras	0.513037	0.914_x000D_(0 to 2.175)	0.136	0.778	49 (48)
Hungary	0.790755	1.591_x000D_(-0.001 to 3.441)	0.135	1.455	152 (152)
Iceland	0.876362	1.226_x000D_(-0.001 to 2.582)	0.135	1.091	90 (90)
India	0.575402	0.331_x000D_(0 to 0.759)	0.134	0.197	7 (5)
Indonesia	0.656868	0.901_x000D_(0 to 2.29)	0.136	0.765	48 (47)
Iran (Islamic Republic of)	0.697207	0.598_x000D_(0 to 1.283)	0.135	0.463	21 (18)
Iraq	0.662626	0.814_x000D_(0 to 1.959)	0.137	0.676	39 (38)
Ireland	0.873754	1.269_x000D_(-0.001 to 2.71)	0.138	1.131	100 (100)
Israel	0.809012	1.393_x000D_(-0.001 to 2.993)	0.135	1.258	119 (119)
Italy	0.805774	1.351_x000D_(-0.001 to 2.874)	0.136	1.215	117 (116)
Jamaica	0.683263	1.901_x000D_(-0.001 to 4.19)	0.137	1.764	169 (169)
Japan	0.871242	0.723_x000D_(0 to 1.568)	0.135	0.589	29 (28)
Jordan	0.725307	0.993_x000D_(0 to 2.252)	0.136	0.857	61 (60)
Kazakhstan	0.725144	1.032_x000D_(-0.001 to 2.32)	0.135	0.896	65 (64)
Kenya	0.523768	1.439_x000D_(0 to 3.259)	0.135	1.304	127 (127)
Kiribati	0.527187	2.379_x000D_(0 to 5.229)	0.138	2.241	192 (192)
Kuwait	0.846651	0.599_x000D_(0 to 1.292)	0.137	0.462	20 (19)
Kyrgyzstan	0.603979	0.879_x000D_(0 to 1.948)	0.134	0.745	45 (44)
Lao People's Democratic Republic	0.489136	1.269_x000D_(-0.001 to 2.858)	0.136	1.133	101 (101)
Latvia	0.830664	1.484_x000D_(-0.001 to 3.239)	0.139	1.345	139 (140)
Lebanon	0.744746	1.503_x000D_(-0.001 to 3.217)	0.136	1.367	144 (144)
Lesotho	0.510393	2.177_x000D_(-0.001 to 5.378)	0.138	2.039	184 (184)
Liberia	0.352442	0.741_x000D_(0 to 1.741)	0.135	0.606	31 (30)
Libya	0.725771	0.862_x000D_(0 to 2.045)	0.136	0.727	43 (42)
Lithuania	0.856484	1.394_x000D_(-0.001 to 3.146)	0.135	1.259	120 (120)
Luxembourg	0.884429	1.303_x000D_(-0.001 to 2.814)	0.137	1.166	110 (110)
Madagascar	0.400247	1.261_x000D_(0 to 2.918)	0.141	1.119	94 (96)
Malawi	0.384554	1.147_x000D_(0 to 2.626)	0.136	1.011	79 (77)
Malaysia	0.742524	1.69_x000D_(-0.001 to 3.68)	0.135	1.555	158 (158)
Maldives	0.650887	0.306_x000D_(0 to 0.684)	0.137	0.17	5 (3)
Mali	0.26858	1.147_x000D_(0 to 2.578)	0.134	1.013	80 (78)
Malta	0.801585	1.469_x000D_(-0.001 to 3.25)	0.136	1.334	134 (132)
Marshall Islands	0.574091	2.061_x000D_(-0.001 to 5.053)	0.136	1.925	180 (180)
Mauritania	0.498945	1.261_x000D_(-0.001 to 2.754)	0.134	1.127	98 (97)
Mauritius	0.71826	1.64_x000D_(-0.001 to 3.502)	0.134	1.506	155 (155)
Mexico	0.664575	0.99_x000D_(0 to 2.13)	0.137	0.853	60 (59)
Micronesia (Federated States of)	0.587535	2.382_x000D_(-0.001 to 5.572)	0.138	2.244	193 (193)
Monaco	0.908263	2.592_x000D_(-0.001 to 5.819)	0.135	2.457	196 (196)
Mongolia	0.617622	0.446_x000D_(0 to 0.97)	0.137	0.309	10 (9)
Montenegro	0.795801	2.02_x000D_(-0.001 to 4.446)	0.135	1.885	177 (177)
Morocco	0.562698	0.651_x000D_(0 to 1.529)	0.135	0.516	26 (24)
Mozambique	0.326463	1.243_x000D_(0 to 2.977)	0.137	1.107	92 (92)
Myanmar	0.533901	1.336_x000D_(0 to 2.967)	0.134	1.202	115 (115)
Namibia	0.617565	2.494_x000D_(-0.001 to 5.89)	0.135	2.359	194 (194)
Nauru	0.625178	2.842_x000D_(-0.001 to 7.277)	0.135	2.707	202 (202)
Nepal	0.433175	0.636_x000D_(0 to 1.424)	0.134	0.501	25 (23)
Netherlands	0.888464	1.498_x000D_(-0.001 to 3.215)	0.137	1.362	142 (142)
New Zealand	0.849442	1.297_x000D_(-0.001 to 2.746)	0.138	1.159	109 (109)
Nicaragua	0.523958	0.54_x000D_(0 to 1.204)	0.135	0.405	16 (14)
Niger	0.168073	0.684_x000D_(0 to 1.589)	0.591	0.092	3 (25)
Nigeria	0.503391	1.799_x000D_(0 to 4.054)	0.136	1.664	164 (164)
Niue	0.726222	2.541_x000D_(-0.001 to 5.668)	0.135	2.406	195 (195)
North Macedonia	0.75063	1.893_x000D_(-0.001 to 4.215)	0.134	1.759	168 (168)
Northern Mariana Islands	0.771535	1.982_x000D_(-0.001 to 4.364)	0.135	1.848	173 (173)
Norway	0.916133	0.984_x000D_(0 to 2.087)	0.134	0.85	58 (57)
Oman	0.773392	0.295_x000D_(0 to 0.636)	0.135	0.159	4 (2)
Pakistan	0.504029	1.87_x000D_(-0.001 to 4.14)	0.135	1.736	167 (167)
Palau	0.754047	2.936_x000D_(-0.001 to 6.514)	0.135	2.801	204 (204)
Palestine	0.631012	1.291_x000D_(0 to 2.862)	0.134	1.156	108 (108)
Panama	0.708865	1.022_x000D_(0 to 2.184)	0.136	0.886	64 (63)
Papua New Guinea	0.417797	1.144_x000D_(0 to 2.641)	0.137	1.007	75 (74)
Paraguay	0.635718	1.306_x000D_(-0.001 to 3.007)	0.134	1.172	111 (111)
Peru	0.662054	0.799_x000D_(0 to 1.867)	0.135	0.664	37 (35)
Philippines	0.651219	1.725_x000D_(0 to 3.83)	0.134	1.591	162 (162)
Poland	0.812043	1.647_x000D_(-0.001 to 3.443)	0.138	1.51	157 (157)
Portugal	0.744152	1.197_x000D_(-0.001 to 2.606)	0.137	1.06	86 (86)
Puerto Rico	0.825526	1.188_x000D_(0 to 2.565)	0.136	1.052	84 (84)
Qatar	0.846861	1.146_x000D_(-0.001 to 2.554)	0.137	1.01	77 (76)
Republic of Korea	0.886675	0.445_x000D_(0 to 0.922)	0.134	0.311	11 (8)
Republic of Moldova	0.732215	1.359_x000D_(0 to 3.077)	0.138	1.221	118 (118)
Romania	0.768454	1.572_x000D_(-0.001 to 3.383)	0.135	1.437	148 (148)
Russian Federation	0.808536	1.474_x000D_(-0.001 to 3.105)	0.135	1.339	137 (137)
Rwanda	0.435589	1.416_x000D_(0 to 3.235)	0.135	1.28	124 (124)
Saint Kitts and Nevis	0.754987	2.216_x000D_(-0.001 to 4.828)	0.135	2.081	186 (186)
Saint Lucia	0.67251	1.718_x000D_(-0.001 to 3.79)	0.142	1.577	160 (160)
Saint Vincent and the Grenadines	0.637196	2.035_x000D_(-0.001 to 4.391)	0.135	1.9	179 (179)
Samoa	0.593393	1.473_x000D_(-0.001 to 3.358)	0.135	1.338	136 (136)
San Marino	0.888005	0.803_x000D_(0 to 1.907)	0.136	0.667	38 (36)
Sao Tome and Principe	0.505414	0.564_x000D_(0 to 1.286)	0.135	0.43	19 (17)
Saudi Arabia	0.815143	0.528_x000D_(0 to 1.171)	0.137	0.391	15 (13)
Senegal	0.408054	1.123_x000D_(0 to 2.527)	0.138	0.985	72 (71)
Serbia	0.792416	1.987_x000D_(-0.001 to 4.371)	0.137	1.85	174 (174)
Seychelles	0.730151	1.32_x000D_(0 to 2.799)	0.134	1.186	114 (114)
Sierra Leone	0.358666	0.623_x000D_(0 to 1.415)	0.134	0.489	24 (22)
Singapore	0.856098	0.765_x000D_(-0.001 to 1.644)	0.135	0.63	32 (31)
Slovakia	0.810611	1.549_x000D_(-0.001 to 3.369)	0.136	1.413	146 (146)
Slovenia	0.842431	1.255_x000D_(-0.001 to 2.725)	0.135	1.12	95 (94)
Solomon Islands	0.42936	1.314_x000D_(0 to 3.034)	0.136	1.178	112 (113)
Somalia	0.0776881	1.148_x000D_(-0.001 to 2.689)	1.057	0.091	1 (79)
South Africa	0.679627	1.951_x000D_(-0.001 to 4.233)	0.135	1.816	172 (172)
South Sudan	0.278371	1.082_x000D_(0 to 2.534)	0.135	0.947	69 (68)
Spain	0.769284	0.997_x000D_(-0.001 to 2.154)	0.135	0.861	62 (61)
Sri Lanka	0.701535	0.313_x000D_(0 to 0.779)	0.134	0.179	6 (4)
Sudan	0.54195	0.496_x000D_(0 to 1.235)	0.134	0.362	13 (11)
Suriname	0.633666	1.138_x000D_(0 to 2.567)	0.135	1.003	74 (73)
Sweden	0.88688	0.998_x000D_(0 to 2.177)	0.136	0.862	63 (62)
Switzerland	0.933059	1.081_x000D_(0 to 2.366)	0.143	0.938	68 (67)
Syrian Arab Republic	0.623004	0.722_x000D_(0 to 1.57)	0.135	0.587	28 (27)
Taiwan (Province of China)	0.874747	0.963_x000D_(0 to 2.073)	0.136	0.827	54 (53)
Tajikistan	0.541511	0.71_x000D_(0 to 1.66)	0.134	0.576	27 (26)
Thailand	0.682548	1.152_x000D_(0 to 2.587)	0.141	1.011	78 (80)
Timor-Leste	0.444668	0.868_x000D_(0 to 2.006)	0.135	0.733	44 (43)
Togo	0.408534	0.966_x000D_(0 to 2.179)	0.137	0.83	55 (54)
Tokelau	0.686426	2.234_x000D_(-0.001 to 5.203)	0.135	2.099	188 (188)
Tonga	0.62635	2.719_x000D_(-0.001 to 6.172)	0.136	2.583	198 (198)
Trinidad and Tobago	0.768763	1.797_x000D_(0 to 4.104)	0.134	1.663	163 (163)
Tunisia	0.682432	0.769_x000D_(0 to 1.711)	0.137	0.631	33 (33)
Turkey	0.712693	0.898_x000D_(0 to 1.988)	0.137	0.761	47 (46)
Turkmenistan	0.682161	0.923_x000D_(-0.001 to 2.123)	0.134	0.789	51 (50)
Tuvalu	0.576621	2.03_x000D_(-0.001 to 4.689)	0.136	1.894	178 (178)
Uganda	0.423261	1.949_x000D_(0 to 4.41)	0.135	1.814	171 (171)
Ukraine	0.760774	1.396_x000D_(-0.001 to 3.235)	0.136	1.261	121 (121)
United Arab Emirates	0.849318	1.205_x000D_(-0.001 to 2.711)	0.137	1.068	87 (87)
United Kingdom	0.859	1.437_x000D_(0 to 3.081)	0.142	1.296	126 (126)
United Republic of Tanzania	0.446568	1.444_x000D_(0 to 3.334)	0.14	1.305	128 (128)
United States Virgin Islands	0.821831	1.576_x000D_(-0.001 to 3.75)	0.135	1.44	149 (149)
United States of America	0.862448	1.286_x000D_(-0.001 to 2.752)	0.135	1.151	105 (105)
Uruguay	0.719283	2.307_x000D_(-0.001 to 4.985)	0.135	2.173	190 (190)
Uzbekistan	0.662622	0.844_x000D_(0 to 1.854)	0.135	0.709	41 (40)
Vanuatu	0.473101	1.471_x000D_(0 to 3.339)	0.136	1.335	135 (135)
Venezuela (Bolivarian Republic of)	0.596513	1.463_x000D_(-0.001 to 3.229)	0.142	1.32	130 (130)
Viet Nam	0.627934	0.849_x000D_(0 to 1.899)	0.137	0.712	42 (41)
Yemen	0.450376	0.47_x000D_(0 to 1.067)	0.135	0.334	12 (10)
Zambia	0.505949	2.113_x000D_(-0.001 to 5.082)	0.135	1.978	181 (181)
Zimbabwe	0.473819	2.158_x000D_(-0.001 to 4.795)	0.135	2.023	183 (183)
