# Supplementary material for: Global trends and health workforce analysis of breast cancer burden from high red meat consumption 1990–2050 using machine learning approach
Source: Front Nutr. 2025 Aug 14;12:1576043. doi: 10.3389/fnut.2025.1576043 (PMC12390816; doi:10.3389/fnut.2025.1576043)
Supplement: Supplementary Table S1 — Number, age-standardized rate and estimated annual percentage change of breast cancer mortality attributable to high red meat intake globally and by sex in population aged 25 and above, 1990–2021. [file Data_Sheet_1.zip › Supplementary Table 12.xlsx]

## Sheet: Sheet1
Supplementary Table 12 Trends in Slope Index of Inequality and Concentration Index for Breast Cancer Mortality and DALYs, Global Population Aged 25 and Above, 1990-2021
Year	Mortality		DALYs
	Slope index (95% CI)	Concentration index (95% CI)	Slope index (95% CI)	Concentration index (95% CI)
1990	1.849(1.539 to 2.159)	0.461(0.398 to 0.524)	52.669(44.506 to 60.832)	0.412(0.36 to 0.465)
1991	1.871(1.551 to 2.191)	0.458(0.395 to 0.521)	53.223(44.826 to 61.619)	0.409(0.357 to 0.461)
1992	1.903(1.597 to 2.21)	0.455(0.393 to 0.518)	53.773(45.583 to 61.964)	0.405(0.354 to 0.457)
1993	1.954(1.652 to 2.255)	0.453(0.392 to 0.515)	55.014(47.003 to 63.026)	0.403(0.352 to 0.454)
1994	1.988(1.689 to 2.287)	0.45(0.39 to 0.511)	55.874(47.995 to 63.753)	0.401(0.351 to 0.451)
1995	2.011(1.717 to 2.305)	0.446(0.387 to 0.506)	56.422(48.733 to 64.111)	0.398(0.348 to 0.447)
1996	2.038(1.746 to 2.331)	0.443(0.384 to 0.502)	56.477(48.717 to 64.236)	0.393(0.344 to 0.442)
1997	2.052(1.761 to 2.343)	0.437(0.379 to 0.495)	56.663(48.883 to 64.442)	0.387(0.34 to 0.435)
1998	2.076(1.776 to 2.375)	0.432(0.375 to 0.489)	56.543(48.78 to 64.305)	0.381(0.334 to 0.428)
1999	2.119(1.834 to 2.405)	0.425(0.368 to 0.482)	57.494(49.842 to 65.145)	0.373(0.327 to 0.42)
2000	2.152(1.865 to 2.44)	0.42(0.363 to 0.477)	57.98(50.547 to 65.413)	0.368(0.322 to 0.415)
2001	2.171(1.88 to 2.461)	0.416(0.36 to 0.473)	58.071(50.64 to 65.502)	0.364(0.318 to 0.41)
2002	2.184(1.898 to 2.469)	0.411(0.356 to 0.467)	58.232(50.957 to 65.508)	0.359(0.313 to 0.405)
2003	2.19(1.914 to 2.466)	0.407(0.352 to 0.462)	58.595(51.657 to 65.533)	0.354(0.309 to 0.399)
2004	2.149(1.879 to 2.419)	0.4(0.347 to 0.454)	57.298(50.274 to 64.323)	0.348(0.304 to 0.391)
2005	2.148(1.881 to 2.415)	0.396(0.344 to 0.449)	57.278(50.318 to 64.238)	0.344(0.301 to 0.387)
2006	2.155(1.892 to 2.419)	0.391(0.34 to 0.443)	57.073(50.051 to 64.094)	0.338(0.296 to 0.379)
2007	2.176(1.917 to 2.436)	0.384(0.333 to 0.435)	57.21(50.295 to 64.125)	0.33(0.289 to 0.372)
2008	2.204(1.937 to 2.471)	0.38(0.329 to 0.431)	57.342(50.228 to 64.456)	0.326(0.285 to 0.367)
2009	2.241(1.974 to 2.508)	0.373(0.322 to 0.423)	57.361(50.247 to 64.476)	0.317(0.277 to 0.358)
2010	2.272(2.005 to 2.539)	0.365(0.316 to 0.415)	57.423(50.454 to 64.392)	0.309(0.269 to 0.349)
2011	2.285(2.022 to 2.548)	0.36(0.312 to 0.409)	57.13(50.289 to 63.971)	0.303(0.264 to 0.342)
2012	2.295(2.028 to 2.562)	0.354(0.306 to 0.403)	56.498(49.81 to 63.186)	0.295(0.256 to 0.334)
2013	2.296(2.027 to 2.564)	0.348(0.299 to 0.396)	55.875(49.094 to 62.656)	0.287(0.249 to 0.326)
2014	2.283(2.012 to 2.554)	0.34(0.293 to 0.388)	54.835(48.021 to 61.648)	0.279(0.241 to 0.317)
2015	2.298(2.027 to 2.569)	0.335(0.287 to 0.383)	54.67(47.727 to 61.613)	0.271(0.233 to 0.31)
2016	2.298(2.027 to 2.569)	0.329(0.282 to 0.376)	54.013(47.091 to 60.936)	0.264(0.226 to 0.302)
2017	2.29(2.021 to 2.56)	0.321(0.275 to 0.368)	53.088(46.139 to 60.037)	0.256(0.219 to 0.293)
2018	2.289(2.011 to 2.567)	0.315(0.269 to 0.361)	52.462(45.447 to 59.476)	0.249(0.213 to 0.286)
2019	2.29(2.013 to 2.567)	0.309(0.264 to 0.353)	51.868(44.833 to 58.904)	0.242(0.207 to 0.278)
2020	2.184(1.909 to 2.459)	0.301(0.257 to 0.345)	48.379(41.312 to 55.446)	0.233(0.198 to 0.268)
2021	2.187(1.907 to 2.467)	0.297(0.254 to 0.341)	47.989(40.747 to 55.232)	0.229(0.194 to 0.264)
