# Supplementary material for: Global trends and health workforce analysis of breast cancer burden from high red meat consumption 1990–2050 using machine learning approach
Source: Front Nutr. 2025 Aug 14;12:1576043. doi: 10.3389/fnut.2025.1576043 (PMC12390816; doi:10.3389/fnut.2025.1576043)
Supplement: Supplementary Table S1 — Number, age-standardized rate and estimated annual percentage change of breast cancer mortality attributable to high red meat intake globally and by sex in population aged 25 and above, 1990–2021. [file Data_Sheet_1.zip › Supplementary Table 11.xlsx]

## Sheet: Sheet1
Supplementary Table 11: Decomposition Analysis of Changes in Breast Cancer Disability-Adjusted Life Years (DALYs) by Location, SDI, and Gender, 1990-2021
Loctaion	Both				Male				Female
	Overll difference	Aging (percent change of Aging%)	Population (percent change of Population%)	Epidemiological change (percent change of Epidemiological change%)	Overll difference	Aging (percent change of Aging%)	Population (percent change of Population%)	Epidemiological change (percent change of Epidemiological change%)	Overll difference	Aging (percent change of Aging%)	Population (percent change of Population%)	Epidemiological change (percent change of Epidemiological change%)
Global	3136.06	251528.768(23.844%)	1112239.733(105.438%)	-308890.322(-29.282%)	14.107	4961.086(18.036%)	16598.915(60.344%)	5947.3(21.621%)	3121.95	227604.869(22.154%)	1104100.596(107.469%)	-304334.587(-29.623%)
High SDI	1.05488e+06	103688.964(252.652%)	207940.377(506.675%)	-270589.175(-659.328%)	27507.3	1304.084(52.428%)	1773.211(71.288%)	-589.918(-23.716%)	1.02737e+06	84129.325(218.219%)	191958.316(497.91%)	-237534.852(-616.129%)
High-middle SDI	225524	84728.655(49.026%)	214298.073(123.997%)	-126201.713(-73.023%)	10907.4	1586.414(30.409%)	3015.428(57.801%)	615.029(11.789%)	214617	73565.759(43.892%)	206453.122(123.176%)	-112410.737(-67.068%)
Middle SDI	184350	79797.811(18.252%)	301513.105(68.965%)	55884.913(12.783%)	2121.56	2029.684(17.897%)	5385.228(47.484%)	3926.144(34.619%)	182228	78714.272(18.484%)	306166.96(71.895%)	40973.541(9.621%)
Low-middle SDI	6388.91	13479.275(4.697%)	164362.036(57.276%)	109124.921(38.027%)	109.074	309.593(6.088%)	2835.662(55.763%)	1939.907(38.148%)	6279.84	15496.544(5.498%)	166777.448(59.166%)	99607.079(35.337%)
Low SDI	2510.29	-2075.629(-1.791%)	90014.503(77.672%)	27952.04(24.119%)	75.822	-275.671(-8.223%)	3920.84(116.959%)	-292.851(-8.736%)	2434.47	-754.71(-0.671%)	87279.832(77.555%)	26013.474(23.115%)
Andean Latin America	6140.22	1312.85(11.71%)	9170.483(81.797%)	727.982(6.493%)	-512.232	13.012(11.099%)	77.891(66.442%)	26.329(22.459%)	6652.45	1408.968(12.7%)	9098.116(82.009%)	586.999(5.291%)
Australasia	12165.8	2433.916(96.958%)	8113.353(323.204%)	-8036.981(-320.162%)	541.4	32.916(43.412%)	63.569(83.839%)	-20.662(-27.251%)	11624.4	2080.895(85.476%)	8071.792(331.563%)	-7718.221(-317.04%)
Caribbean	34306.7	2236.686(20.562%)	8249.033(75.833%)	392.205(3.606%)	159.615	30.459(13.675%)	97.146(43.614%)	95.135(42.711%)	34147.1	2359.113(22.141%)	8160.279(76.585%)	135.793(1.274%)
Central Asia	8006.98	2204.634(34.507%)	14617.446(228.794%)	-10433.166(-163.301%)	159.081	7.889(7.233%)	48.359(44.336%)	52.826(48.432%)	7847.89	2076.698(33.069%)	13982.405(222.655%)	-9779.262(-155.725%)
Central Europe	-39441.4	12177.951(100.1%)	8301.531(68.237%)	-8313.691(-68.337%)	1476.7	195.62(36.132%)	91.974(16.988%)	253.805(46.879%)	-40918.1	10098.668(86.875%)	8086.612(69.566%)	-6560.889(-56.441%)
Central Latin America	2098.94	9494.083(15.895%)	39206.116(65.638%)	11030.804(18.467%)	789.232	75.464(16.846%)	239.075(53.369%)	133.428(29.785%)	1309.7	9950.302(16.784%)	39950.016(67.389%)	9382.719(15.827%)
Central Sub-Saharan Africa	10877.9	-70.701(-0.516%)	11946.034(87.155%)	1831.305(13.361%)	222.74	-17.074(-6.982%)	319.58(130.685%)	-57.963(-23.703%)	10655.2	-131.767(-0.979%)	11422.72(84.851%)	2171.142(16.128%)
East Asia	64809.3	67894.61(30.105%)	160898.216(71.344%)	-3268.383(-1.449%)	1291.53	2491.804(22.845%)	4107.865(37.661%)	4307.741(39.494%)	63517.8	64783.384(30.186%)	163096.497(75.994%)	-13262.847(-6.18%)
Eastern Europe	11211.3	14121.07(229.977%)	5787.462(94.255%)	-13768.316(-224.232%)	117.231	280.023(-54.667%)	74.562(-14.556%)	-866.818(169.224%)	11094.1	9833.359(147.816%)	4855.285(72.985%)	-8036.196(-120.801%)
Eastern Sub-Saharan Africa	59731	-1088.35(-1.793%)	47193.714(77.731%)	14608.648(24.061%)	447.967	-361.192(-10.419%)	3807.132(109.825%)	20.612(0.595%)	59283	-193.346(-0.338%)	43521.886(76.024%)	13918.92(24.314%)
High-income Asia Pacific	106873	7761.094(22.623%)	15001.047(43.726%)	11544.575(33.651%)	1462.96	146.311(91.665%)	88.646(55.537%)	-75.341(-47.202%)	105410	5711.043(16.725%)	14633.2(42.853%)	13802.859(40.422%)
High-income North America	78406.5	41931.092(1997.73%)	81106.932(3864.19%)	-120939.086(-5761.92%)	558.148	571.189(72.373%)	757.545(95.985%)	-539.502(-68.358%)	77848.3	35464.261(2707.805%)	76915.507(5872.735%)	-111070.062(-8480.54%)
North Africa and Middle East	13706.6	6574.961(6.152%)	68907.838(64.477%)	31389.874(29.371%)	244.543	93.476(6.39%)	1314.772(89.871%)	54.713(3.74%)	13462.1	6580.434(6.243%)	66237.482(62.838%)	32591.796(30.919%)
Oceania	178990	164.708(5.252%)	2595.1(82.75%)	376.254(11.998%)	3482.37	0.631(4.474%)	10.141(71.889%)	3.335(23.637%)	175507	158.264(5.069%)	2627.887(84.174%)	335.803(10.756%)
South Asia	172825	9498.46(5.307%)	107228.895(59.908%)	62262.183(34.785%)	5216.87	328.289(9.427%)	1944.401(55.836%)	1209.682(34.737%)	167608	10786.145(6.146%)	110376.059(62.89%)	54344.962(30.965%)
Southeast Asia	60714	24493.324(13.286%)	107073.794(58.082%)	52782.883(28.632%)	3466.55	294.058(13.86%)	1083.309(51.062%)	744.196(35.078%)	57247.5	24497.719(13.443%)	104225.889(57.195%)	53504.83(29.361%)
Southern Latin America	24372.3	2748.73(34.329%)	16037.104(200.289%)	-10778.86(-134.618%)	371.484	39.752(24.989%)	169.839(106.763%)	-50.511(-31.752%)	24000.9	2502.367(31.886%)	15899.117(202.591%)	-10553.59(-134.477%)
Southern Sub-Saharan Africa	286966	1524.807(6.256%)	15397.602(63.177%)	7449.933(30.567%)	5085.16	14.831(3.992%)	252.647(68.01%)	104.005(27.997%)	281881	1768.331(7.368%)	15015.931(62.564%)	7216.596(30.068%)
Tropical Latin America	41040.2	12263.446(18.922%)	47559.937(73.384%)	4985.949(7.693%)	2487.38	211.352(16.365%)	575.181(44.535%)	504.995(39.101%)	38552.8	12135.487(19.106%)	48035.608(75.625%)	3346.709(5.269%)
Western Europe	115891	50105.11(-127.037%)	73048.838(-185.208%)	-162595.363(412.245%)	3352.32	622.766(42.173%)	583.038(39.482%)	270.898(18.345%)	112539	37693.489(-92.119%)	66910.851(-163.524%)	-145522.457(355.643%)
Western Sub-Saharan Africa	437196	-2587.984(-3.301%)	54749.34(69.828%)	26245.116(33.473%)	11341.1	-80.685(-14.456%)	720.431(129.075%)	-81.597(-14.619%)	425855	-452.832(-0.582%)	57880.436(74.35%)	20420.719(26.231%)
