# Supplementary material for: Global trends and health workforce analysis of breast cancer burden from high red meat consumption 1990–2050 using machine learning approach
Source: Front Nutr. 2025 Aug 14;12:1576043. doi: 10.3389/fnut.2025.1576043 (PMC12390816; doi:10.3389/fnut.2025.1576043)
Supplement: Supplementary Table S1 — Number, age-standardized rate and estimated annual percentage change of breast cancer mortality attributable to high red meat intake globally and by sex in population aged 25 and above, 1990–2021. [file Data_Sheet_1.zip › Supplementary Table 10.xlsx]

## Sheet: Sheet1
Supplementary Table 10: Decomposition Analysis of Changes in Breast Cancer Mortality by Location, SDI, and Gender, 1990-2021
Loctaion	Both				Male				Female
	Overll difference	Aging (percent change of Aging%)	Population (percent change of Population%)	Epidemiological change (percent change of Epidemiological change%)	Overll difference	Aging (percent change of Aging%)	Population (percent change of Population%)	Epidemiological change (percent change of Epidemiological change%)	Overll difference	Aging (percent change of Aging%)	Population (percent change of Population%)	Epidemiological change (percent change of Epidemiological change%)
01 Global	83.838	12700.417(34.86%)	36529.375(100.266%)	-12797.419(-35.127%)	0.448	238.143(24.618%)	570.932(59.019%)	158.291(16.363%)	83.39	11039.802(31.129%)	36191.481(102.048%)	-11766.276(-33.177%)
02 High SDI	36432.4	6285.214(164.581%)	7822.538(204.836%)	-10288.829(-269.417%)	967.366	70.77(63.241%)	69.629(62.222%)	-28.494(-25.463%)	35465	5107.015(137.766%)	7202.216(194.286%)	-8602.212(-232.052%)
03 High-middle SDI	7368.96	4135.125(57.5%)	7163.429(99.609%)	-4106.978(-57.108%)	346.603	72.454(39.38%)	102.812(55.879%)	8.723(4.741%)	7022.36	3527.938(50.345%)	6891.852(98.348%)	-3412.203(-48.693%)
04 Middle SDI	5521.47	3442.294(24.982%)	8862.374(64.317%)	1474.581(10.701%)	72.715	86.6(22.518%)	175.178(45.551%)	122.795(31.93%)	5448.76	3316.175(24.757%)	8977.72(67.025%)	1100.782(8.218%)
05 Low-middle SDI	201.894	618.039(7.389%)	4683.323(55.994%)	3062.624(36.617%)	3.731	15.627(8.884%)	98.274(55.868%)	62.002(35.248%)	198.163	708.727(8.656%)	4732.309(57.795%)	2747.048(33.549%)
06 Low SDI	147.947	-82.003(-2.533%)	2539.268(78.437%)	780.061(24.096%)	3.462	-9.783(-8.892%)	130.222(118.364%)	-10.421(-9.472%)	144.485	-30.02(-0.96%)	2441.298(78.064%)	716.031(22.896%)
Andean Latin America	823.301	58.588(15.849%)	280.274(75.817%)	30.808(8.334%)	-15.249	0.602(14.577%)	2.647(64.101%)	0.881(21.322%)	838.549	62.301(17.043%)	277.855(76.012%)	25.385(6.945%)
Australasia	1033.83	148.911(100.651%)	295.85(199.97%)	-296.813(-200.621%)	25.234	1.995(57.633%)	2.582(74.579%)	-1.115(-32.213%)	1008.6	116.513(80.64%)	292.698(202.58%)	-264.726(-183.22%)
Caribbean	1631.96	107.528(26.99%)	271.666(68.189%)	19.206(4.821%)	9.628	1.488(17.362%)	3.693(43.087%)	3.39(39.551%)	1622.34	115.247(29.564%)	268.35(68.838%)	6.231(1.598%)
Central Asia	399.626	46.832(23.197%)	439.892(217.883%)	-284.831(-141.08%)	7.251	0.235(6.298%)	1.626(43.586%)	1.87(50.115%)	392.376	33.227(16.768%)	420.506(212.203%)	-255.571(-128.97%)
Central Europe	257.355	801.899(77.566%)	312.13(30.192%)	-80.196(-7.757%)	72.763	11.07(43.871%)	3.676(14.568%)	10.488(41.561%)	184.592	726.733(72.054%)	303.849(30.126%)	-21.983(-2.18%)
Central Latin America	764.997	404.086(21.553%)	1173.893(62.613%)	296.854(15.834%)	33.914	3.42(20.58%)	8.455(50.884%)	4.741(28.536%)	731.083	427.266(22.993%)	1195.711(64.347%)	235.24(12.659%)
Central Sub-Saharan Africa	398.4	-9.323(-2.469%)	332.377(88.023%)	54.549(14.446%)	8.572	-1.028(-14.032%)	10.019(136.736%)	-1.664(-22.704%)	389.828	-4.836(-1.306%)	316.581(85.499%)	58.529(15.807%)
East Asia	2174.52	3008.081(40.821%)	4696.714(63.736%)	-335.831(-4.557%)	46.868	99.698(28.764%)	126.215(36.415%)	120.69(34.821%)	2127.66	2805.373(39.949%)	4747.403(67.604%)	-530.415(-7.553%)
Eastern Europe	369.671	737.311(89.555%)	197.141(23.945%)	-111.151(-13.501%)	4.13	13.412(-87.953%)	2.583(-16.942%)	-31.244(204.895%)	365.541	536.29(63.955%)	165.366(19.72%)	136.893(16.325%)
Eastern Sub-Saharan Africa	1874.83	-60.277(-3.521%)	1338.583(78.186%)	433.742(25.335%)	16.616	-16.19(-14.511%)	126.262(113.171%)	1.495(1.34%)	1858.22	-14.889(-0.93%)	1214.994(75.914%)	400.377(25.016%)
High-income Asia Pacific	2986.52	626.181(38.37%)	485.965(29.778%)	519.818(31.852%)	51.349	9.115(94.666%)	3.852(40.006%)	-3.338(-34.671%)	2935.17	543.905(33.526%)	472.933(29.151%)	605.498(37.323%)
High-income North America	2258.41	1923.787(251.476%)	2924.195(382.249%)	-4082.985(-533.726%)	18.414	24.197(71.35%)	27.224(80.275%)	-17.508(-51.625%)	2240	1529.24(209.174%)	2769.19(378.779%)	-3567.346(-487.953%)
North Africa and Middle East	377.602	191.128(6.4%)	1888.579(63.237%)	906.816(30.364%)	7.327	3.684(7.175%)	44.942(87.522%)	2.723(5.302%)	370.275	198.582(6.766%)	1806.613(61.55%)	929.978(31.684%)
Oceania	5259.84	5.103(6.087%)	68.832(82.101%)	9.902(11.811%)	129.725	0.025(5.481%)	0.319(71.318%)	0.104(23.201%)	5130.12	4.48(5.373%)	69.648(83.521%)	9.261(11.106%)
South Asia	7191.57	484.235(9.206%)	3053.535(58.054%)	1722.073(32.74%)	183.989	17.723(13.662%)	70.505(54.35%)	41.496(31.988%)	7007.59	536.021(10.449%)	3126.057(60.935%)	1468.042(28.616%)
Southeast Asia	1712.05	888.427(16.09%)	3038.877(55.037%)	1594.17(28.872%)	111.567	11.625(15.988%)	36.231(49.826%)	24.859(34.187%)	1600.48	906.529(16.637%)	2952.585(54.188%)	1589.645(29.174%)
Southern Latin America	785.321	184.478(46.163%)	585.956(146.626%)	-370.808(-92.789%)	12.298	2.304(31.77%)	6.717(92.638%)	-1.77(-24.408%)	773.024	174.086(44.367%)	580.328(147.901%)	-362.038(-92.268%)
Southern Sub-Saharan Africa	8363.99	41.232(5.25%)	476.155(60.632%)	267.935(34.118%)	175.903	0.187(1.52%)	8.144(66.223%)	3.967(32.258%)	8188.08	56.516(7.311%)	463.778(59.995%)	252.73(32.694%)
Tropical Latin America	3818.92	579.283(26.64%)	1486.242(68.348%)	108.998(5.013%)	111.904	9.161(19.547%)	20.266(43.241%)	17.44(37.211%)	3707.02	581.553(27.333%)	1498.871(70.447%)	47.231(2.22%)
Western Europe	3237.33	3485.232(1354.249%)	2951.588(1146.892%)	-6179.464(-2401.142%)	110.018	39.169(53.83%)	25.18(34.605%)	8.415(11.565%)	3127.31	2643.011(1431.81%)	2694.59(1459.752%)	-5153.009(-2791.561%)
Western Sub-Saharan Africa	13779.2	-149.051(-6.6%)	1618.527(71.667%)	788.938(34.933%)	384.572	-3.07(-16.67%)	24.143(131.11%)	-2.659(-14.44%)	13394.7	-113.396(-5.062%)	1710.287(76.352%)	643.11(28.71%)
