# Supplementary material for: Global trends and health workforce analysis of breast cancer burden from high red meat consumption 1990–2050 using machine learning approach
Source: Front Nutr. 2025 Aug 14;12:1576043. doi: 10.3389/fnut.2025.1576043 (PMC12390816; doi:10.3389/fnut.2025.1576043)
Supplement: Supplementary Table S1 — Number, age-standardized rate and estimated annual percentage change of breast cancer mortality attributable to high red meat intake globally and by sex in population aged 25 and above, 1990–2021. [file Data_Sheet_1.zip › Supplementary Table 9.xlsx]

## Sheet: Sheet1
Supplementary Table 9: Age-Period-Cohort Analysis of Breast Cancer Mortality and DALYs (Females), 1990-2021
Group	Variable	Mortality		DALYs
		RR(95% CI)	P value	RR(95% CI)	P value
Age	25 to 29	0.06(0.058 to 0.063)	<0.001	0.109(0.108 to 0.109)	<0.001
Age	30 to 34	0.171(0.167 to 0.176)	<0.001	0.298(0.296 to 0.299)	<0.001
Age	35 to 39	0.36(0.353 to 0.366)	<0.001	0.596(0.594 to 0.598)	<0.001
Age	40 to 44	0.601(0.592 to 0.611)	<0.001	0.951(0.948 to 0.953)	<0.001
Age	45 to 49	0.849(0.837 to 0.861)	<0.001	1.263(1.26 to 1.266)	<0.001
Age	50 to 54	1.119(1.105 to 1.133)	<0.001	1.542(1.539 to 1.545)	<0.001
Age	55 to 59	1.286(1.271 to 1.302)	<0.001	1.629(1.625 to 1.632)	<0.001
Age	60 to 64	1.279(1.263 to 1.294)	<0.001	1.478(1.475 to 1.481)	<0.001
Age	65 to 69	1.369(1.353 to 1.385)	<0.001	1.408(1.404 to 1.411)	<0.001
Age	70 to 74	1.517(1.499 to 1.536)	<0.001	1.345(1.342 to 1.349)	<0.001
Age	75 to 79	1.717(1.696 to 1.739)	<0.001	1.281(1.277 to 1.285)	<0.001
Age	80 to 84	2.075(2.047 to 2.104)	<0.001	1.272(1.267 to 1.277)	<0.001
Age	85 to 89	2.642(2.601 to 2.683)	<0.001	1.35(1.344 to 1.357)	<0.001
Age	90 to 94	3.464(3.399 to 3.531)	<0.001	1.545(1.536 to 1.554)	<0.001
Age	95 to 99	4.248(4.129 to 4.37)	<0.001	1.805(1.788 to 1.822)	<0.001
Period	1992 to 1996	0.862(0.855 to 0.87)	<0.001	0.952(0.95 to 0.954)	<0.001
Period	1997 to 2001	0.915(0.908 to 0.923)	<0.001	0.972(0.97 to 0.973)	<0.001
Period	2002 to 2006	0.967(0.96 to 0.975)	<0.001	0.989(0.988 to 0.99)	<0.001
Period	2007 to 2011	1.017(1.01 to 1.025)	<0.001	0.998(0.997 to 0.999)	0.006
Period	2012 to 2016	1.087(1.079 to 1.094)	<0.001	1.022(1.021 to 1.024)	<0.001
Period	2017 to 2021	1.186(1.177 to 1.195)	<0.001	1.072(1.07 to 1.073)	<0.001
Cohort	1897 to 1901	2.365(2.156 to 2.594)	<0.001	1.601(1.552 to 1.652)	<0.001
Cohort	1902 to 1906	2.185(2.084 to 2.291)	<0.001	1.521(1.498 to 1.545)	<0.001
Cohort	1907 to 1911	2.035(1.972 to 2.1)	<0.001	1.471(1.456 to 1.485)	<0.001
Cohort	1912 to 1916	1.921(1.874 to 1.969)	<0.001	1.448(1.437 to 1.459)	<0.001
Cohort	1917 to 1921	1.701(1.665 to 1.738)	<0.001	1.339(1.331 to 1.348)	<0.001
Cohort	1922 to 1926	1.599(1.57 to 1.628)	<0.001	1.311(1.304 to 1.318)	<0.001
Cohort	1927 to 1931	1.428(1.404 to 1.452)	<0.001	1.218(1.212 to 1.224)	<0.001
Cohort	1932 to 1936	1.245(1.225 to 1.265)	<0.001	1.108(1.103 to 1.112)	<0.001
Cohort	1937 to 1941	1.124(1.107 to 1.142)	<0.001	1.05(1.046 to 1.054)	<0.001
Cohort	1942 to 1946	1.037(1.022 to 1.053)	<0.001	1.014(1.01 to 1.017)	<0.001
Cohort	1947 to 1951	0.941(0.927 to 0.955)	<0.001	0.966(0.963 to 0.969)	<0.001
Cohort	1952 to 1956	0.855(0.842 to 0.867)	<0.001	0.914(0.911 to 0.916)	<0.001
Cohort	1957 to 1961	0.774(0.763 to 0.786)	<0.001	0.864(0.862 to 0.866)	<0.001
Cohort	1962 to 1966	0.687(0.676 to 0.698)	<0.001	0.8(0.799 to 0.802)	<0.001
Cohort	1967 to 1971	0.608(0.598 to 0.619)	<0.001	0.739(0.737 to 0.741)	<0.001
Cohort	1972 to 1976	0.556(0.545 to 0.566)	<0.001	0.704(0.702 to 0.706)	<0.001
Cohort	1977 to 1981	0.522(0.51 to 0.535)	<0.001	0.691(0.689 to 0.693)	<0.001
Cohort	1982 to 1986	0.498(0.483 to 0.513)	<0.001	0.688(0.685 to 0.691)	<0.001
Cohort	1987 to 1991	0.481(0.459 to 0.503)	<0.001	0.694(0.69 to 0.698)	<0.001
Cohort	1992 to 1996	0.486(0.441 to 0.535)	<0.001	0.73(0.721 to 0.739)	<0.001
