# Supplementary material for: Global trends and health workforce analysis of breast cancer burden from high red meat consumption 1990–2050 using machine learning approach
Source: Front Nutr. 2025 Aug 14;12:1576043. doi: 10.3389/fnut.2025.1576043 (PMC12390816; doi:10.3389/fnut.2025.1576043)
Supplement: Supplementary Table S1 — Number, age-standardized rate and estimated annual percentage change of breast cancer mortality attributable to high red meat intake globally and by sex in population aged 25 and above, 1990–2021. [file Data_Sheet_1.zip › Supplementary Table 8.xlsx]

## Sheet: Sheet1
Supplementary Table 8: Age-Period-Cohort Analysis of Breast Cancer Mortality and DALYs (Males), 1990-2021
Group	Variable	Mortality		DALYs
		RR(95% CI)	P value	RR(95% CI)	P value
Age	25 to 29	0.056(0.039 to 0.081)	<0.001	0.103(0.098 to 0.109)	<0.001
Age	30 to 34	0.122(0.096 to 0.155)	<0.001	0.206(0.198 to 0.215)	<0.001
Age	35 to 39	0.209(0.173 to 0.254)	<0.001	0.343(0.331 to 0.355)	<0.001
Age	40 to 44	0.352(0.301 to 0.413)	<0.001	0.552(0.537 to 0.568)	<0.001
Age	45 to 49	0.626(0.55 to 0.712)	<0.001	0.919(0.898 to 0.94)	<0.001
Age	50 to 54	0.926(0.828 to 1.036)	0.182	1.267(1.242 to 1.292)	<0.001
Age	55 to 59	1.313(1.188 to 1.452)	<0.001	1.645(1.616 to 1.675)	<0.001
Age	60 to 64	1.733(1.58 to 1.9)	<0.001	1.99(1.955 to 2.025)	<0.001
Age	65 to 69	2.053(1.875 to 2.247)	<0.001	2.101(2.06 to 2.143)	<0.001
Age	70 to 74	2.455(2.235 to 2.696)	<0.001	2.185(2.135 to 2.237)	<0.001
Age	75 to 79	2.182(1.957 to 2.433)	<0.001	1.63(1.583 to 1.679)	<0.001
Age	80 to 84	2.519(2.223 to 2.853)	<0.001	1.571(1.516 to 1.628)	<0.001
Age	85 to 89	3.335(2.88 to 3.863)	<0.001	1.729(1.654 to 1.807)	<0.001
Age	90 to 94	3.876(3.191 to 4.708)	<0.001	1.752(1.648 to 1.863)	<0.001
Age	95 to 99	4.183(3.067 to 5.704)	<0.001	1.822(1.643 to 2.02)	<0.001
Period	1992 to 1996	0.666(0.614 to 0.723)	<0.001	0.745(0.732 to 0.759)	<0.001
Period	1997 to 2001	0.792(0.738 to 0.849)	<0.001	0.837(0.825 to 0.849)	<0.001
Period	2002 to 2006	0.931(0.877 to 0.989)	0.02	0.941(0.931 to 0.952)	<0.001
Period	2007 to 2011	1.121(1.061 to 1.185)	<0.001	1.104(1.092 to 1.115)	<0.001
Period	2012 to 2016	1.292(1.219 to 1.37)	<0.001	1.22(1.205 to 1.236)	<0.001
Period	2017 to 2021	1.405(1.313 to 1.503)	<0.001	1.265(1.244 to 1.286)	<0.001
Cohort	1897 to 1901	2.861(0.854 to 9.581)	0.088	2.265(1.558 to 3.293)	<0.001
Cohort	1902 to 1906	2.887(1.702 to 4.898)	<0.001	1.949(1.64 to 2.316)	<0.001
Cohort	1907 to 1911	2.49(1.775 to 3.492)	<0.001	1.767(1.592 to 1.962)	<0.001
Cohort	1912 to 1916	2.3(1.77 to 2.991)	<0.001	1.679(1.552 to 1.816)	<0.001
Cohort	1917 to 1921	1.996(1.596 to 2.496)	<0.001	1.546(1.447 to 1.651)	<0.001
Cohort	1922 to 1926	1.719(1.419 to 2.082)	<0.001	1.381(1.306 to 1.461)	<0.001
Cohort	1927 to 1931	1.463(1.232 to 1.739)	<0.001	1.231(1.172 to 1.294)	<0.001
Cohort	1932 to 1936	1.254(1.071 to 1.468)	0.005	1.104(1.056 to 1.153)	<0.001
Cohort	1937 to 1941	1.099(0.95 to 1.273)	0.204	1.018(0.98 to 1.059)	0.356
Cohort	1942 to 1946	0.985(0.858 to 1.13)	0.829	0.956(0.924 to 0.988)	0.008
Cohort	1947 to 1951	0.89(0.782 to 1.014)	0.08	0.903(0.877 to 0.929)	<0.001
Cohort	1952 to 1956	0.802(0.706 to 0.911)	0.001	0.852(0.831 to 0.874)	<0.001
Cohort	1957 to 1961	0.709(0.622 to 0.807)	<0.001	0.788(0.77 to 0.805)	<0.001
Cohort	1962 to 1966	0.632(0.551 to 0.725)	<0.001	0.737(0.722 to 0.752)	<0.001
Cohort	1967 to 1971	0.585(0.504 to 0.678)	<0.001	0.717(0.702 to 0.731)	<0.001
Cohort	1972 to 1976	0.514(0.432 to 0.612)	<0.001	0.658(0.643 to 0.674)	<0.001
Cohort	1977 to 1981	0.48(0.387 to 0.595)	<0.001	0.636(0.617 to 0.656)	<0.001
Cohort	1982 to 1986	0.441(0.334 to 0.581)	<0.001	0.61(0.586 to 0.634)	<0.001
Cohort	1987 to 1991	0.413(0.281 to 0.606)	<0.001	0.6(0.569 to 0.633)	<0.001
Cohort	1992 to 1996	0.37(0.169 to 0.807)	0.013	0.552(0.5 to 0.61)	<0.001
