# Supplementary material for: Global trends and health workforce analysis of breast cancer burden from high red meat consumption 1990–2050 using machine learning approach
Source: Front Nutr. 2025 Aug 14;12:1576043. doi: 10.3389/fnut.2025.1576043 (PMC12390816; doi:10.3389/fnut.2025.1576043)
Supplement: Supplementary Table S1 — Number, age-standardized rate and estimated annual percentage change of breast cancer mortality attributable to high red meat intake globally and by sex in population aged 25 and above, 1990–2021. [file Data_Sheet_1.zip › Supplementary Table 7.xlsx]

## Sheet: Sheet1
Table S7. Age-Period-Cohort Analysis of Breast Cancer Mortality and DALYs Attributable to High Red Meat Intake (Overall Population), 1990-2021
Group	Variable	Mortality		DALYs
		RR(95% CI)	P value	RR(95% CI)	P value
Age	25 to 29	0.056(0.054 to 0.059)	<0.001	0.102(0.101 to 0.103)	<0.001
Age	30 to 34	0.159(0.155 to 0.163)	<0.001	0.276(0.275 to 0.277)	<0.001
Age	35 to 39	0.331(0.325 to 0.337)	<0.001	0.549(0.547 to 0.551)	<0.001
Age	40 to 44	0.551(0.542 to 0.56)	<0.001	0.872(0.869 to 0.874)	<0.001
Age	45 to 49	0.781(0.77 to 0.792)	<0.001	1.162(1.159 to 1.164)	<0.001
Age	50 to 54	1.037(1.024 to 1.05)	<0.001	1.429(1.426 to 1.432)	<0.001
Age	55 to 59	1.207(1.193 to 1.221)	<0.001	1.528(1.525 to 1.531)	<0.001
Age	60 to 64	1.221(1.206 to 1.235)	<0.001	1.411(1.408 to 1.414)	<0.001
Age	65 to 69	1.33(1.314 to 1.346)	<0.001	1.367(1.364 to 1.371)	<0.001
Age	70 to 74	1.51(1.492 to 1.528)	<0.001	1.339(1.335 to 1.343)	<0.001
Age	75 to 79	1.757(1.735 to 1.779)	<0.001	1.311(1.306 to 1.315)	<0.001
Age	80 to 84	2.224(2.194 to 2.254)	<0.001	1.364(1.358 to 1.369)	<0.001
Age	85 to 89	2.995(2.949 to 3.042)	<0.001	1.532(1.525 to 1.539)	<0.001
Age	90 to 94	4.146(4.068 to 4.226)	<0.001	1.849(1.838 to 1.861)	<0.001
Age	95 to 99	5.258(5.112 to 5.409)	<0.001	2.235(2.214 to 2.256)	<0.001
Period	1992 to 1996	0.85(0.842 to 0.857)	<0.001	0.939(0.937 to 0.94)	<0.001
Period	1997 to 2001	0.908(0.901 to 0.916)	<0.001	0.964(0.963 to 0.966)	<0.001
Period	2002 to 2006	0.966(0.959 to 0.974)	<0.001	0.987(0.986 to 0.989)	<0.001
Period	2007 to 2011	1.022(1.015 to 1.029)	<0.001	1.003(1.001 to 1.004)	<0.001
Period	2012 to 2016	1.096(1.088 to 1.104)	<0.001	1.031(1.029 to 1.032)	<0.001
Period	2017 to 2021	1.198(1.189 to 1.207)	<0.001	1.083(1.081 to 1.084)	<0.001
Cohort	1897 to 1901	2.589(2.361 to 2.839)	<0.001	1.754(1.7 to 1.81)	<0.001
Cohort	1902 to 1906	2.35(2.242 to 2.463)	<0.001	1.637(1.611 to 1.662)	<0.001
Cohort	1907 to 1911	2.174(2.107 to 2.243)	<0.001	1.571(1.555 to 1.586)	<0.001
Cohort	1912 to 1916	2.043(1.993 to 2.093)	<0.001	1.54(1.528 to 1.551)	<0.001
Cohort	1917 to 1921	1.778(1.741 to 1.817)	<0.001	1.4(1.391 to 1.409)	<0.001
Cohort	1922 to 1926	1.652(1.622 to 1.683)	<0.001	1.354(1.347 to 1.362)	<0.001
Cohort	1927 to 1931	1.439(1.415 to 1.463)	<0.001	1.226(1.221 to 1.232)	<0.001
Cohort	1932 to 1936	1.231(1.211 to 1.251)	<0.001	1.094(1.09 to 1.099)	<0.001
Cohort	1937 to 1941	1.106(1.089 to 1.124)	<0.001	1.033(1.029 to 1.037)	<0.001
Cohort	1942 to 1946	1.012(0.997 to 1.027)	0.13	0.989(0.986 to 0.993)	<0.001
Cohort	1947 to 1951	0.915(0.902 to 0.929)	<0.001	0.94(0.937 to 0.942)	<0.001
Cohort	1952 to 1956	0.834(0.822 to 0.847)	<0.001	0.892(0.89 to 0.895)	<0.001
Cohort	1957 to 1961	0.755(0.743 to 0.766)	<0.001	0.841(0.839 to 0.843)	<0.001
Cohort	1962 to 1966	0.67(0.659 to 0.68)	<0.001	0.78(0.779 to 0.782)	<0.001
Cohort	1967 to 1971	0.593(0.583 to 0.603)	<0.001	0.72(0.718 to 0.722)	<0.001
Cohort	1972 to 1976	0.539(0.529 to 0.55)	<0.001	0.683(0.681 to 0.685)	<0.001
Cohort	1977 to 1981	0.506(0.494 to 0.518)	<0.001	0.669(0.667 to 0.671)	<0.001
Cohort	1982 to 1986	0.48(0.466 to 0.495)	<0.001	0.663(0.66 to 0.666)	<0.001
Cohort	1987 to 1991	0.46(0.44 to 0.481)	<0.001	0.665(0.661 to 0.669)	<0.001
Cohort	1992 to 1996	0.462(0.42 to 0.508)	<0.001	0.693(0.685 to 0.702)	<0.001
