# Supplementary material for: Global trends and health workforce analysis of breast cancer burden from high red meat consumption 1990–2050 using machine learning approach
Source: Front Nutr. 2025 Aug 14;12:1576043. doi: 10.3389/fnut.2025.1576043 (PMC12390816; doi:10.3389/fnut.2025.1576043)
Supplement: Supplementary Table S1 — Number, age-standardized rate and estimated annual percentage change of breast cancer mortality attributable to high red meat intake globally and by sex in population aged 25 and above, 1990–2021. [file Data_Sheet_1.zip › Supplementary Table 6.xlsx]

## Sheet: Sheet1
Table S6. Trends in Age-Standardized Breast Cancer Disability-Adjusted Life Years (DALYs) Attributable to High Red Meat Intake Across 204 Countries, 1990-2021
location	Num_1990 (95% UI)	Num_2021 (95% UI)	ASR_1990 per 100,000 (95% UI)	ASR_2021 per 100,000 (95% UI)	EAPC (95% CI)
Afghanistan	16.38(-0.006 to 49.665)	16.181(-0.005 to 47.91)	22.376(-0.008 to 67.619)	33.115(-0.01 to 94.076)	1.373_x000D_ (1.294 to 1.453)
Albania	14.072(-0.01 to 30.69)	31.757(-0.018 to 69.854)	19.731(-0.014 to 43.015)	22.179(-0.011 to 48.747)	0.804_x000D_ (0.597 to 1.011)
Algeria	8.253(-0.001 to 18.247)	16.23(-0.004 to 36.947)	15.004(-0.002 to 33.273)	17.161(-0.004 to 39.006)	0.544_x000D_ (0.442 to 0.647)
American Samoa	30.713(-0.014 to 69.193)	85.834(-0.035 to 191.687)	53.293(-0.022 to 115.477)	82.734(-0.034 to 186.532)	1.732_x000D_ (1.62 to 1.845)
Andorra	53.134(-0.031 to 122.432)	62.003(-0.047 to 135.066)	48.713(-0.028 to 111.697)	35.89(-0.028 to 78.312)	-0.577_x000D_ (-0.748 to -0.406)
Angola	13.987(-0.004 to 31.462)	20.964(-0.008 to 47.626)	27.198(-0.006 to 61.417)	42.093(-0.018 to 95.236)	1.575_x000D_ (1.47 to 1.68)
Antigua and Barbuda	47.45(-0.018 to 101.043)	77.754(-0.027 to 163.457)	56.688(-0.023 to 121.099)	62.245(-0.022 to 130.901)	0.536_x000D_ (0.338 to 0.734)
Argentina	63.681(-0.03 to 136.227)	58.098(-0.044 to 124.833)	65.556(-0.03 to 140.202)	49.276(-0.038 to 105.992)	-0.882_x000D_ (-1.017 to -0.747)
Armenia	61.5(-0.028 to 130.387)	60.729(-0.028 to 127.645)	70.1(-0.035 to 148.477)	42.945(-0.019 to 90.31)	-1.62_x000D_ (-1.949 to -1.29)
Australia	61.016(-0.041 to 130.319)	48.885(-0.029 to 104.019)	54.715(-0.036 to 116.975)	32.172(-0.019 to 68.665)	-1.837_x000D_ (-1.9 to -1.773)
Austria	84.041(-0.04 to 181.203)	58.337(-0.035 to 124.815)	61.753(-0.035 to 132.589)	32.711(-0.019 to 69.536)	-1.947_x000D_ (-2.022 to -1.872)
Azerbaijan	32.092(-0.013 to 69.792)	38.438(-0.022 to 87.432)	42.447(-0.018 to 91.84)	33.415(-0.017 to 75.912)	-0.692_x000D_ (-0.82 to -0.564)
Bahamas	58.874(-0.008 to 126.312)	97.246(-0.054 to 214.023)	82.689(-0.012 to 177.308)	85.187(-0.048 to 187.152)	0.278_x000D_ (0.156 to 0.401)
Bahrain	21.856(-0.007 to 47.608)	32.182(-0.013 to 71.754)	43.254(-0.01 to 94.166)	38.545(-0.016 to 86.229)	-0.729_x000D_ (-0.927 to -0.531)
Bangladesh	3.053(0 to 7.265)	8.924(-0.001 to 20.363)	5.291(0 to 12.336)	9.25(-0.001 to 21.098)	1.635_x000D_ (1.476 to 1.795)
Barbados	71.192(-0.053 to 152.448)	114.623(-0.069 to 258.674)	71.231(-0.053 to 152.12)	73.555(-0.045 to 166.4)	0.519_x000D_ (0.333 to 0.706)
Belarus	52.049(-0.001 to 114.006)	56.714(-0.029 to 124.809)	43.739(-0.001 to 95.412)	35.577(-0.019 to 77.836)	-1.561_x000D_ (-1.839 to -1.283)
Belgium	105.312(-0.083 to 222.24)	69.997(-0.046 to 150.407)	76.588(-0.059 to 161.871)	39.918(-0.027 to 86.166)	-2.154_x000D_ (-2.306 to -2.002)
Belize	10.451(-0.003 to 22.57)	22.996(-0.007 to 50.092)	19.702(-0.006 to 42.587)	27.655(-0.008 to 60.391)	1.082_x000D_ (0.805 to 1.359)
Benin	9.801(-0.001 to 21.291)	10.595(-0.001 to 24.865)	20.788(-0.002 to 45.333)	21.513(-0.001 to 49.914)	0.009_x000D_ (-0.167 to 0.184)
Bermuda	81.414(-0.019 to 170.813)	77.231(-0.046 to 171.029)	75.209(-0.019 to 158.09)	41.649(-0.025 to 92.339)	-2.337_x000D_ (-2.559 to -2.114)
Bhutan	5.93(-0.001 to 13.73)	12.491(-0.001 to 28.313)	11.429(-0.002 to 26.455)	13.613(-0.001 to 30.657)	0.447_x000D_ (0.298 to 0.595)
Bolivia (Plurinational State of)	20.502(-0.005 to 50.685)	33.106(-0.013 to 74.598)	34.679(-0.009 to 86.122)	38.562(-0.013 to 86.946)	0.187_x000D_ (0.133 to 0.241)
Bosnia and Herzegovina	30.169(-0.007 to 66.413)	59.901(-0.028 to 135.829)	29.648(-0.007 to 65.05)	34.766(-0.017 to 79.369)	1.01_x000D_ (0.819 to 1.201)
Botswana	18.797(-0.007 to 43.73)	34.174(-0.02 to 80.592)	37.731(-0.017 to 87.823)	45.238(-0.025 to 103.977)	1.057_x000D_ (0.71 to 1.406)
Brazil	25.589(-0.01 to 54.124)	45.875(-0.026 to 97.614)	36.756(-0.014 to 77.859)	39.233(-0.023 to 83.509)	-0.03_x000D_ (-0.099 to 0.039)
Brunei Darussalam	22.398(-0.01 to 51.504)	43.106(-0.023 to 98.284)	37.526(-0.02 to 84.282)	41.312(-0.022 to 93.644)	0.874_x000D_ (0.638 to 1.112)
Bulgaria	65.427(-0.046 to 141.78)	91.339(-0.074 to 203.749)	49.171(-0.036 to 106.213)	51.521(-0.043 to 114.787)	0.308_x000D_ (0.193 to 0.423)
Burkina Faso	21.565(-0.006 to 47.604)	23.185(-0.012 to 54.601)	41.077(-0.011 to 90.052)	45.278(-0.023 to 105.343)	0.333_x000D_ (0.222 to 0.445)
Burundi	9.46(-0.001 to 21.152)	6.233(0 to 14.653)	18.966(-0.001 to 42.225)	12.262(-0.001 to 29.4)	-1.739_x000D_ (-2.154 to -1.323)
Cabo Verde	19.77(-0.005 to 44.431)	25.692(-0.01 to 58.437)	34.304(-0.01 to 77.245)	28.985(-0.01 to 65.64)	-0.318_x000D_ (-0.59 to -0.046)
Cambodia	17.405(-0.005 to 44.128)	39.699(-0.011 to 92.249)	31.892(-0.009 to 81.262)	46.517(-0.012 to 107.774)	1.147_x000D_ (1.071 to 1.224)
Cameroon	16.316(-0.006 to 34.821)	19.033(-0.005 to 44.343)	31.402(-0.011 to 67.286)	36.19(-0.009 to 84.37)	0.384_x000D_ (0.303 to 0.464)
Canada	67.999(-0.033 to 145.837)	54.691(-0.027 to 118.24)	58.807(-0.028 to 126.07)	32.952(-0.016 to 71.746)	-1.981_x000D_ (-2.051 to -1.911)
Central African Republic	19.385(-0.004 to 44.365)	22.929(-0.01 to 53.972)	36.566(-0.01 to 82.851)	41.317(-0.015 to 96.676)	0.32_x000D_ (0.26 to 0.38)
Chad	10.465(-0.006 to 23.284)	10.456(-0.004 to 23.805)	20.309(-0.01 to 44.705)	24.467(-0.01 to 54.777)	0.635_x000D_ (0.602 to 0.668)
Chile	30.247(-0.017 to 64.036)	34.62(-0.017 to 74.366)	37.521(-0.022 to 79.351)	26.585(-0.013 to 57.086)	-0.909_x000D_ (-1.007 to -0.81)
China	17.122(-0.005 to 37.644)	29.137(-0.017 to 64.565)	20.486(-0.006 to 45.168)	19.945(-0.011 to 44.217)	-0.329_x000D_ (-0.431 to -0.226)
Colombia	20.198(-0.005 to 43.524)	37.543(-0.019 to 83.254)	31.409(-0.009 to 67.755)	33.49(-0.017 to 74.255)	0.165_x000D_ (-0.065 to 0.395)
Comoros	17.024(-0.001 to 37.318)	31.645(-0.003 to 75.042)	32.483(-0.003 to 71.2)	40.195(-0.003 to 94.92)	0.407_x000D_ (0.244 to 0.57)
Congo	26.144(-0.006 to 70.136)	42.601(-0.019 to 109.404)	49.668(-0.01 to 131.805)	61.01(-0.02 to 156.509)	0.593_x000D_ (0.472 to 0.715)
Cook Islands	54.797(-0.026 to 121.366)	104.034(-0.053 to 234.191)	74.87(-0.033 to 165.323)	78.825(-0.042 to 180.224)	0.329_x000D_ (0.142 to 0.516)
Costa Rica	17.522(-0.007 to 37.095)	43.567(-0.027 to 92.732)	27.214(-0.012 to 58.165)	37.621(-0.023 to 80.152)	1.086_x000D_ (0.931 to 1.241)
Coted'Ivoire	14.275(-0.008 to 31.408)	22.85(-0.008 to 51.428)	32.651(-0.016 to 70.975)	42.353(-0.01 to 93.59)	0.963_x000D_ (0.867 to 1.059)
Croatia	64.779(-0.027 to 141.713)	70.705(-0.028 to 151.577)	51.973(-0.026 to 113.545)	38.034(-0.015 to 82.421)	-0.999_x000D_ (-1.172 to -0.826)
Cuba	38.137(-0.025 to 80.579)	57.761(-0.029 to 128.098)	40.234(-0.027 to 84.964)	35.679(-0.016 to 78.811)	-0.347_x000D_ (-0.442 to -0.251)
Cyprus	51.273(-0.008 to 110.416)	57.287(-0.031 to 125.021)	50.542(-0.01 to 109.055)	40.778(-0.022 to 88.39)	-0.553_x000D_ (-0.696 to -0.41)
Czechia	68.033(-0.003 to 145.326)	58.737(-0.025 to 129.367)	53.095(-0.003 to 113.384)	32.683(-0.014 to 71.864)	-1.896_x000D_ (-2.063 to -1.728)
Democratic People's Republic of Korea	22.128(-0.005 to 53.35)	33.256(-0.009 to 81.003)	23.659(-0.005 to 56.15)	25.445(-0.006 to 61.555)	0.455_x000D_ (0.366 to 0.543)
Democratic Republic of the Congo	9.748(-0.001 to 22.274)	9.835(-0.001 to 24.376)	18.727(-0.001 to 43.055)	18.042(-0.001 to 43.793)	-0.101_x000D_ (-0.63 to 0.431)
Denmark	118.794(-0.021 to 253.433)	65.907(-0.026 to 141.16)	86.178(-0.018 to 183.546)	36.805(-0.014 to 78.125)	-2.765_x000D_ (-2.878 to -2.651)
Djibouti	17.83(-0.008 to 39.591)	31.583(-0.015 to 74.423)	38.302(-0.016 to 84.166)	45.229(-0.019 to 106.59)	0.496_x000D_ (0.446 to 0.546)
Dominica	47.177(-0.012 to 101.706)	75.075(-0.055 to 168.698)	60.634(-0.013 to 130.925)	61.398(-0.044 to 136.93)	0.103_x000D_ (0.023 to 0.183)
Dominican Republic	15.309(-0.004 to 33.931)	28.397(-0.017 to 63.519)	24.945(-0.006 to 55.095)	29.5(-0.018 to 65.831)	0.858_x000D_ (0.685 to 1.03)
Ecuador	12.178(-0.008 to 25.685)	25.55(-0.014 to 55.029)	19.533(-0.012 to 41.473)	27.191(-0.015 to 58.521)	1.214_x000D_ (0.998 to 1.431)
Egypt	13.034(-0.005 to 27.787)	27.119(-0.015 to 60.494)	19.555(-0.006 to 41.782)	36.152(-0.018 to 80.673)	2.379_x000D_ (2.028 to 2.73)
El Salvador	9.178(-0.001 to 20.525)	25.78(-0.004 to 58.894)	14.731(-0.001 to 32.836)	27.435(-0.004 to 62.65)	2.021_x000D_ (1.825 to 2.216)
Equatorial Guinea	18.229(-0.005 to 44.023)	26.418(-0.009 to 66.247)	32.78(-0.009 to 78.062)	56.175(-0.019 to 141.603)	1.894_x000D_ (1.776 to 2.013)
Eritrea	17.702(-0.004 to 41.398)	28.392(-0.006 to 66.576)	37.161(-0.007 to 86.68)	49.158(-0.008 to 114.086)	0.873_x000D_ (0.76 to 0.986)
Estonia	64.342(-0.006 to 137.367)	58.64(-0.038 to 130.887)	51.178(-0.004 to 109.448)	32.831(-0.02 to 73.331)	-1.729_x000D_ (-1.91 to -1.547)
Eswatini	16.195(-0.008 to 35.46)	35.718(-0.02 to 91.488)	37.313(-0.018 to 82.735)	60.09(-0.03 to 151.415)	1.785_x000D_ (1.343 to 2.228)
Ethiopia	15.989(-0.002 to 42.286)	17.424(-0.003 to 38.636)	32.146(-0.003 to 83.26)	33.281(-0.005 to 73.76)	-0.03_x000D_ (-0.196 to 0.137)
Fiji	44.551(-0.013 to 101.04)	75.186(-0.046 to 164.933)	68.901(-0.022 to 154.816)	81.052(-0.049 to 177.49)	0.648_x000D_ (0.509 to 0.787)
Finland	69.082(-0.024 to 147.007)	59.259(-0.026 to 128.915)	52.223(-0.015 to 111.27)	31.948(-0.014 to 69.306)	-1.57_x000D_ (-1.644 to -1.496)
France	78.481(-0.063 to 164.751)	71.806(-0.032 to 155.102)	61.276(-0.044 to 128.91)	41.252(-0.02 to 89.168)	-1.296_x000D_ (-1.424 to -1.168)
Gabon	28.951(-0.003 to 66.426)	39.505(-0.025 to 93.708)	47.067(-0.006 to 107.908)	56.858(-0.031 to 132.398)	0.42_x000D_ (0.302 to 0.537)
Gambia	4.659(0 to 10.172)	8.141(-0.001 to 19.019)	10.406(-0.001 to 22.577)	15.752(-0.001 to 36.794)	1.154_x000D_ (0.892 to 1.417)
Georgia	76.404(-0.057 to 164.542)	95.206(-0.048 to 206.79)	68.635(-0.052 to 147.733)	63.476(-0.032 to 137.641)	0.015_x000D_ (-0.232 to 0.264)
Germany	92.516(-0.02 to 196.745)	75.765(-0.04 to 162.283)	64.296(-0.017 to 136.469)	40.185(-0.021 to 85.799)	-1.57_x000D_ (-1.658 to -1.482)
Ghana	16.795(-0.002 to 37.413)	24.559(-0.003 to 56.493)	30.596(-0.002 to 68.326)	38.477(-0.004 to 89.05)	0.728_x000D_ (0.65 to 0.808)
Greece	74.222(-0.004 to 157.52)	84.723(-0.064 to 179.2)	55.461(-0.004 to 117.703)	43.439(-0.035 to 91.887)	-1.029_x000D_ (-1.158 to -0.901)
Greenland	48.259(-0.033 to 106.048)	45.27(-0.025 to 103.015)	63.419(-0.044 to 138.911)	34.464(-0.014 to 77.17)	-2.25_x000D_ (-2.383 to -2.116)
Grenada	37.318(-0.003 to 80.955)	68.262(-0.014 to 148.172)	51.258(-0.004 to 111.179)	59.897(-0.013 to 130.02)	0.803_x000D_ (0.562 to 1.045)
Guam	21.586(-0.008 to 45.274)	40.582(-0.018 to 90.526)	33.091(-0.014 to 70.589)	33.329(-0.013 to 73.408)	0.537_x000D_ (0.342 to 0.732)
Guatemala	5.241(0 to 11.269)	14.196(-0.003 to 30.81)	10.057(-0.001 to 21.676)	18.176(-0.003 to 39.569)	1.902_x000D_ (1.608 to 2.198)
Guinea	10.934(-0.001 to 24.702)	16.123(-0.003 to 37.047)	17.87(-0.001 to 40.657)	30.838(-0.005 to 71.541)	1.868_x000D_ (1.766 to 1.971)
Guinea-Bissau	17.099(-0.005 to 38.603)	23.046(-0.011 to 53.601)	34.297(-0.01 to 77.333)	45.275(-0.022 to 106.478)	0.932_x000D_ (0.915 to 0.949)
Guyana	18.617(-0.002 to 40.397)	39.068(-0.003 to 90.737)	31.474(-0.002 to 68.459)	41.198(-0.003 to 95.244)	1.13_x000D_ (0.869 to 1.392)
Haiti	26.269(-0.002 to 72.356)	36.5(-0.005 to 92.292)	42.537(-0.004 to 115.355)	49.619(-0.007 to 123.636)	0.624_x000D_ (0.47 to 0.778)
Honduras	8.843(-0.001 to 20.17)	20.16(-0.008 to 46.722)	16.833(-0.001 to 39.068)	27.923(-0.011 to 65.357)	1.636_x000D_ (1.485 to 1.787)
Hungary	79.537(-0.026 to 168.283)	77.014(-0.049 to 166.498)	60.157(-0.017 to 127.912)	43.185(-0.032 to 93.715)	-1.4_x000D_ (-1.545 to -1.256)
Iceland	60.427(-0.045 to 128.852)	51.031(-0.031 to 109.233)	57.73(-0.04 to 122.835)	34.65(-0.019 to 74.439)	-1.727_x000D_ (-1.831 to -1.623)
India	4.417(0 to 10.062)	9.406(0 to 21.672)	6.474(0 to 14.668)	10.068(0 to 23.213)	1.427_x000D_ (1.181 to 1.674)
Indonesia	13.851(0 to 34.542)	30.985(-0.001 to 79.755)	20.055(-0.001 to 50.326)	29.036(-0.001 to 74.695)	1.053_x000D_ (0.936 to 1.169)
Iran (Islamic Republic of)	8.386(-0.003 to 18.013)	23.125(-0.005 to 49.38)	14.641(-0.004 to 31.547)	20.892(-0.005 to 44.787)	1.618_x000D_ (1.32 to 1.916)
Iraq	12.906(-0.002 to 28.906)	21.358(-0.002 to 51.602)	24.711(-0.003 to 55.495)	27.457(-0.002 to 66.611)	0.54_x000D_ (0.205 to 0.877)
Ireland	74.523(-0.041 to 157.533)	53.279(-0.023 to 114.988)	71.728(-0.04 to 151.395)	36.416(-0.015 to 78.643)	-2.048_x000D_ (-2.149 to -1.947)
Israel	61.188(-0.054 to 131.844)	43.75(-0.02 to 94.926)	66.353(-0.059 to 142.298)	36.961(-0.018 to 80.157)	-2.183_x000D_ (-2.369 to -1.997)
Italy	87.381(-0.047 to 184.644)	75.222(-0.032 to 159.656)	62.765(-0.034 to 132.811)	37.584(-0.017 to 79.991)	-1.729_x000D_ (-1.795 to -1.664)
Jamaica	29.966(-0.008 to 63.952)	64.587(-0.02 to 144.884)	42.059(-0.012 to 89.916)	58.695(-0.017 to 131.629)	1.026_x000D_ (0.714 to 1.339)
Japan	25.293(-0.009 to 53.185)	44.688(-0.012 to 97.09)	19.178(-0.007 to 40.363)	24.193(-0.007 to 51.637)	0.711_x000D_ (0.536 to 0.887)
Jordan	15.013(-0.005 to 34.298)	24.514(-0.008 to 55.41)	31.185(-0.01 to 70.089)	31.145(-0.01 to 70.142)	0.07_x000D_ (-0.291 to 0.432)
Kazakhstan	44.692(-0.011 to 96.546)	31.861(-0.024 to 71.401)	53.089(-0.016 to 114.907)	30.715(-0.023 to 68.843)	-1.323_x000D_ (-1.658 to -0.987)
Kenya	10.892(-0.003 to 25.343)	24.625(-0.006 to 57.915)	25.103(-0.006 to 58.571)	41.695(-0.009 to 97.408)	1.886_x000D_ (1.8 to 1.972)
Kiribati	31.732(-0.013 to 72.533)	51.33(-0.016 to 114.853)	51.636(-0.019 to 117.232)	69.635(-0.019 to 155.202)	1.085_x000D_ (1.008 to 1.163)
Kuwait	10.393(-0.002 to 22.399)	19.807(-0.01 to 42.865)	19.247(-0.007 to 41.076)	19.217(-0.011 to 41.457)	-0.286_x000D_ (-0.74 to 0.169)
Kyrgyzstan	30.676(-0.007 to 66.295)	22.925(-0.012 to 50.946)	43.793(-0.009 to 94.283)	27.406(-0.014 to 60.702)	-1.68_x000D_ (-1.846 to -1.515)
Lao People's Democratic Republic	17.938(-0.003 to 46.016)	31.892(-0.022 to 73.084)	30.188(-0.004 to 76.517)	40.125(-0.025 to 91.293)	0.984_x000D_ (0.896 to 1.071)
Latvia	64.816(-0.021 to 140.876)	73.082(-0.045 to 157.699)	50.503(-0.014 to 109.814)	40.327(-0.024 to 87.61)	-0.842_x000D_ (-1.058 to -0.624)
Lebanon	32.216(-0.017 to 75.262)	48.416(-0.029 to 104.696)	40.841(-0.02 to 94.603)	45.42(-0.028 to 98.6)	0.631_x000D_ (0.405 to 0.858)
Lesotho	18.108(-0.007 to 42.645)	39.16(-0.024 to 96.676)	30.351(-0.011 to 71.146)	60.171(-0.035 to 148.721)	3.035_x000D_ (2.593 to 3.478)
Liberia	9.408(-0.001 to 20.438)	12.834(-0.001 to 30.133)	17.855(-0.001 to 39.031)	22.57(-0.001 to 52.521)	1_x000D_ (0.712 to 1.288)
Libya	9.309(-0.004 to 20.353)	28.442(-0.009 to 67.52)	17.51(-0.007 to 38.334)	27.831(-0.008 to 66.764)	1.603_x000D_ (1.382 to 1.824)
Lithuania	53.952(-0.013 to 115.91)	69.276(-0.039 to 156.073)	45.627(-0.011 to 97.865)	39.106(-0.021 to 88.531)	-0.549_x000D_ (-0.77 to -0.328)
Luxembourg	95.23(-0.05 to 205.694)	52.859(-0.028 to 114.646)	71.091(-0.038 to 153.808)	33.857(-0.019 to 73.614)	-2.057_x000D_ (-2.221 to -1.892)
Madagascar	18.899(-0.008 to 41.745)	21.631(-0.007 to 50.281)	36.577(-0.016 to 79.785)	38.278(-0.013 to 89.226)	0.039_x000D_ (-0.176 to 0.255)
Malawi	7.706(-0.001 to 17.198)	17.138(-0.002 to 39.821)	15.761(-0.001 to 34.89)	33.942(-0.003 to 77.634)	2.874_x000D_ (2.777 to 2.97)
Malaysia	29.128(-0.009 to 64.854)	53.705(-0.02 to 117.173)	44.389(-0.014 to 98.954)	54.186(-0.021 to 117.524)	0.592_x000D_ (0.438 to 0.745)
Maldives	2.595(0 to 8.23)	8.353(-0.001 to 18.672)	4.958(-0.001 to 15.39)	9.2(-0.001 to 20.742)	1.855_x000D_ (1.182 to 2.532)
Mali	17.29(-0.014 to 36.335)	16.271(-0.006 to 37.024)	31.207(-0.024 to 65.387)	35.13(-0.014 to 79.233)	0.291_x000D_ (0.206 to 0.377)
Malta	84.344(-0.016 to 180.694)	74.132(-0.043 to 163.292)	73.398(-0.014 to 157.523)	41.72(-0.028 to 91.313)	-2.072_x000D_ (-2.18 to -1.965)
Marshall Islands	20.311(-0.007 to 49.069)	53.385(-0.017 to 133.558)	44.524(-0.015 to 106.461)	64.298(-0.023 to 160.03)	1.102_x000D_ (0.982 to 1.222)
Mauritania	16.386(-0.014 to 37.871)	21.028(-0.012 to 47.677)	30.774(-0.026 to 70.5)	36.809(-0.02 to 82.204)	0.403_x000D_ (0.282 to 0.524)
Mauritius	19.673(-0.004 to 41.144)	71.121(-0.038 to 150.971)	25.754(-0.004 to 53.788)	50.606(-0.028 to 107.066)	1.577_x000D_ (1.253 to 1.902)
Mexico	15.557(-0.005 to 33.289)	33.043(-0.011 to 71.317)	25.884(-0.009 to 55.498)	31.423(-0.011 to 67.766)	0.356_x000D_ (0.259 to 0.454)
Micronesia (Federated States of)	29.624(-0.013 to 68.569)	60.226(-0.027 to 143.647)	55.153(-0.025 to 126.261)	70.564(-0.03 to 165.093)	0.787_x000D_ (0.728 to 0.846)
Monaco	132.754(-0.069 to 307.468)	149.493(-0.099 to 333.159)	73.223(-0.042 to 169.012)	76.456(-0.048 to 171.325)	0.219_x000D_ (0.12 to 0.319)
Mongolia	7.169(-0.001 to 16.296)	12.322(-0.002 to 27.161)	12.862(-0.001 to 29.588)	13.799(-0.005 to 30.383)	-0.03_x000D_ (-0.211 to 0.152)
Montenegro	53.581(-0.019 to 120.671)	80.099(-0.04 to 177.71)	51.982(-0.02 to 116.996)	54.179(-0.025 to 119.707)	0.342_x000D_ (0.151 to 0.535)
Morocco	8.438(-0.002 to 18.897)	22.877(-0.009 to 54.782)	12.946(-0.003 to 28.705)	22.061(-0.009 to 52.585)	1.957_x000D_ (1.859 to 2.054)
Mozambique	10.201(-0.001 to 22.828)	16.435(-0.001 to 38.557)	18.413(-0.001 to 41.153)	34.723(-0.002 to 82.509)	2.255_x000D_ (2.157 to 2.353)
Myanmar	19.235(-0.002 to 45.588)	43.771(-0.018 to 99.362)	26.856(-0.002 to 63.55)	44.384(-0.018 to 100.641)	1.783_x000D_ (1.493 to 2.073)
Namibia	22.028(-0.02 to 49.928)	50.024(-0.03 to 119.875)	41.262(-0.037 to 94.187)	73.009(-0.04 to 173.394)	2.142_x000D_ (2.009 to 2.275)
Nauru	38.303(-0.022 to 99.505)	58.452(-0.028 to 152.788)	61.338(-0.033 to 157.866)	86.552(-0.044 to 223.987)	1.166_x000D_ (1.09 to 1.241)
Nepal	9.96(-0.002 to 21.646)	17.139(-0.004 to 38.535)	16.19(-0.003 to 34.928)	20.407(-0.005 to 45.689)	0.809_x000D_ (0.527 to 1.092)
Netherlands	90.759(-0.028 to 195.805)	71.073(-0.038 to 152.451)	72.726(-0.023 to 156.919)	40.861(-0.023 to 87.546)	-2.052_x000D_ (-2.182 to -1.922)
New Zealand	79.155(-0.06 to 170.444)	55.972(-0.043 to 115.594)	73.067(-0.051 to 157.07)	39.699(-0.027 to 82.461)	-1.877_x000D_ (-1.945 to -1.808)
Nicaragua	6.656(0 to 14.59)	14.718(-0.002 to 32.763)	13.275(-0.001 to 29.229)	17.506(-0.002 to 38.949)	1.196_x000D_ (1.053 to 1.34)
Niger	7.898(-0.005 to 17.396)	8.104(-0.005 to 19.225)	17.534(-0.012 to 38.023)	19.866(-0.012 to 46.526)	0.321_x000D_ (0.226 to 0.417)
Nigeria	15.486(-0.002 to 34.3)	26.424(-0.003 to 61.017)	27.606(-0.003 to 60.948)	52.388(-0.006 to 120.724)	2.379_x000D_ (2.155 to 2.603)
Niue	53.862(-0.013 to 120.674)	87.083(-0.03 to 199.218)	58.86(-0.015 to 131.495)	71.674(-0.023 to 161.91)	0.375_x000D_ (0.289 to 0.46)
North Macedonia	53.593(-0.038 to 117.401)	72.472(-0.032 to 160.605)	52.666(-0.037 to 115.475)	49.279(-0.022 to 109.84)	-0.273_x000D_ (-0.466 to -0.079)
Northern Mariana Islands	29.845(-0.018 to 69.9)	65.772(-0.043 to 145.214)	45.847(-0.023 to 104.26)	54.877(-0.03 to 120.667)	0.541_x000D_ (0.404 to 0.679)
Norway	68.811(-0.026 to 146.435)	43.241(-0.019 to 92.316)	50.888(-0.019 to 108.911)	26.53(-0.012 to 56.3)	-2.338_x000D_ (-2.518 to -2.158)
Oman	3.361(-0.002 to 7.5)	5.075(-0.003 to 11.101)	7.631(-0.003 to 17.04)	8.393(-0.005 to 18.26)	0.566_x000D_ (0.179 to 0.955)
Pakistan	22.462(-0.007 to 51.068)	39.811(-0.012 to 88.761)	38.105(-0.011 to 86.567)	58.276(-0.017 to 128.751)	0.983_x000D_ (0.774 to 1.193)
Palau	60.202(-0.021 to 139.091)	95.803(-0.046 to 210.981)	82.193(-0.033 to 190.527)	74.465(-0.033 to 164.409)	-0.219_x000D_ (-0.33 to -0.108)
Palestine	18.518(-0.002 to 45.226)	24.631(-0.003 to 54.077)	38.606(-0.004 to 94.505)	39.16(-0.004 to 85.588)	0.124_x000D_ (0.05 to 0.197)
Panama	16.963(-0.004 to 35.985)	34.051(-0.019 to 73.293)	24.454(-0.006 to 51.897)	33.069(-0.019 to 71.27)	1.143_x000D_ (1.034 to 1.253)
Papua New Guinea	21.823(-0.009 to 48.84)	29.412(-0.013 to 68.528)	35.303(-0.014 to 80.488)	40.227(-0.016 to 93.273)	0.312_x000D_ (0.195 to 0.429)
Paraguay	16.916(-0.012 to 37.194)	33.568(-0.021 to 77.659)	27.238(-0.021 to 59.573)	38.088(-0.023 to 88.017)	1.057_x000D_ (0.873 to 1.241)
Peru	16.649(-0.002 to 37.112)	24.304(-0.006 to 55.741)	25.789(-0.002 to 57.371)	24.826(-0.006 to 56.943)	-0.526_x000D_ (-0.735 to -0.317)
Philippines	23.579(-0.007 to 52.063)	46.818(-0.009 to 104.477)	39.597(-0.011 to 87.245)	54.327(-0.01 to 120.978)	1.019_x000D_ (0.952 to 1.086)
Poland	53.004(-0.026 to 112.582)	71.144(-0.033 to 148.095)	47.32(-0.023 to 100.602)	41.908(-0.02 to 87.343)	-0.571_x000D_ (-0.685 to -0.457)
Portugal	70.671(-0.001 to 149.738)	64.262(-0.044 to 139.392)	57.465(-0.002 to 121.671)	34.946(-0.026 to 75.77)	-1.7_x000D_ (-1.795 to -1.605)
Puerto Rico	42.017(-0.017 to 87.628)	60.575(-0.019 to 131.103)	42.791(-0.018 to 89.432)	35.73(-0.01 to 76.907)	-0.699_x000D_ (-0.825 to -0.572)
Qatar	15.44(-0.006 to 34.429)	15.555(-0.008 to 34.934)	31.371(-0.011 to 68.471)	29.478(-0.013 to 66.424)	-0.207_x000D_ (-0.414 to 0)
Republic of Korea	12.391(-0.007 to 26.412)	25.829(-0.016 to 54.818)	14.028(-0.008 to 29.841)	16.038(-0.01 to 34.192)	0.515_x000D_ (0.425 to 0.605)
Republic of Moldova	55.008(-0.039 to 118.347)	64.157(-0.013 to 144.777)	53.355(-0.036 to 114.834)	40.532(-0.009 to 91.363)	-0.607_x000D_ (-0.824 to -0.389)
Romania	49.598(-0.042 to 106.693)	75.324(-0.032 to 163.685)	42.342(-0.034 to 90.98)	43.866(-0.017 to 95.321)	-0.024_x000D_ (-0.141 to 0.093)
Russian Federation	49.872(-0.024 to 106.441)	65.038(-0.028 to 136.427)	42.373(-0.021 to 90.427)	42.12(-0.018 to 88.347)	-0.453_x000D_ (-0.72 to -0.186)
Rwanda	17.12(-0.001 to 41.857)	24.918(-0.003 to 57.979)	34.492(-0.002 to 84.014)	40.974(-0.005 to 94.315)	0.42_x000D_ (0.221 to 0.62)
Saint Kitts and Nevis	73.55(-0.034 to 159.124)	72.294(-0.043 to 156.396)	92.16(-0.045 to 198.041)	57.018(-0.033 to 123.434)	-1.14_x000D_ (-1.375 to -0.905)
Saint Lucia	42.599(-0.021 to 90.838)	66.451(-0.04 to 147.517)	66.576(-0.028 to 141.681)	49.537(-0.03 to 109.767)	-1.021_x000D_ (-1.302 to -0.74)
Saint Vincent and the Grenadines	39.934(-0.009 to 84.702)	74.382(-0.029 to 161.563)	62.34(-0.014 to 132.715)	61.018(-0.023 to 132.445)	-0.102_x000D_ (-0.305 to 0.102)
Samoa	20.105(-0.008 to 44.459)	32.955(-0.014 to 76.726)	36.26(-0.014 to 80.222)	43.964(-0.017 to 101.608)	0.609_x000D_ (0.535 to 0.682)
San Marino	55.343(-0.039 to 119.329)	44.592(-0.023 to 105.814)	41.164(-0.027 to 89.294)	24.116(-0.013 to 56.829)	-0.963_x000D_ (-1.229 to -0.697)
Sao Tome and Principe	5.394(0 to 12.436)	11.65(-0.001 to 27.747)	9.791(-0.001 to 22.432)	17.243(-0.001 to 39.945)	1.989_x000D_ (1.87 to 2.107)
Saudi Arabia	6.868(-0.002 to 15.26)	18.87(-0.003 to 41.651)	12.303(-0.004 to 27.322)	18.425(-0.003 to 40.828)	1.345_x000D_ (1.085 to 1.605)
Senegal	11.645(-0.002 to 25.316)	19.547(-0.005 to 43.824)	23.292(-0.004 to 50.131)	33.196(-0.009 to 73.967)	1.216_x000D_ (1.073 to 1.36)
Serbia	70.452(-0.036 to 152.961)	89.63(-0.041 to 197.266)	59.863(-0.031 to 129.808)	54.234(-0.027 to 119.269)	-0.602_x000D_ (-0.765 to -0.439)
Seychelles	22.817(-0.003 to 51.272)	48.198(-0.01 to 102.925)	29.708(-0.003 to 66.674)	39.778(-0.007 to 84.524)	0.954_x000D_ (0.645 to 1.264)
Sierra Leone	5.643(0 to 13.294)	10.837(-0.001 to 24.841)	10.042(-0.001 to 23.286)	19.338(-0.001 to 44.263)	2.593_x000D_ (2.406 to 2.78)
Singapore	32.07(-0.024 to 68.235)	36.133(-0.027 to 77.882)	35.211(-0.025 to 74.864)	23.766(-0.018 to 51.361)	-1.037_x000D_ (-1.211 to -0.863)
Slovakia	53.414(-0.006 to 114.427)	67.318(-0.041 to 145.194)	48.604(-0.005 to 104.211)	41.075(-0.022 to 88.658)	-0.637_x000D_ (-0.725 to -0.548)
Slovenia	61.216(-0.007 to 133.059)	59.476(-0.033 to 127.975)	49.993(-0.006 to 108.712)	30.449(-0.018 to 65.69)	-1.838_x000D_ (-2.064 to -1.612)
Solomon Islands	13.369(-0.004 to 30.928)	30.046(-0.005 to 69.564)	25.818(-0.006 to 59.218)	42.707(-0.007 to 98.57)	1.767_x000D_ (1.587 to 1.948)
Somalia	13.83(-0.008 to 32.525)	13.023(-0.006 to 30.422)	31.413(-0.018 to 75.399)	32.766(-0.016 to 76.845)	0.113_x000D_ (0.065 to 0.16)
South Africa	26.488(-0.01 to 59.066)	48.539(-0.018 to 106.749)	40.238(-0.016 to 88.649)	53.509(-0.019 to 117.188)	1.422_x000D_ (1.187 to 1.657)
South Sudan	12.814(-0.002 to 30.511)	17.174(-0.004 to 40.29)	25.75(-0.003 to 61.163)	31.759(-0.008 to 73.842)	0.617_x000D_ (0.37 to 0.864)
Spain	67.389(-0.013 to 145.797)	52.596(-0.034 to 113.444)	54.264(-0.013 to 117.302)	29.096(-0.019 to 62.645)	-2.083_x000D_ (-2.157 to -2.01)
Sri Lanka	5.735(0 to 12.778)	11.657(-0.001 to 28.951)	7.469(-0.001 to 16.473)	9.635(-0.001 to 23.73)	1.013_x000D_ (0.914 to 1.112)
Sudan	6.532(-0.002 to 17.094)	11.094(-0.001 to 28.762)	11.559(-0.003 to 29.899)	17.273(-0.002 to 43.785)	1.439_x000D_ (1.264 to 1.615)
Suriname	23.597(-0.003 to 51.916)	39.292(-0.005 to 88.014)	31.99(-0.003 to 70.176)	34.831(-0.005 to 77.566)	0.539_x000D_ (0.386 to 0.693)
Sweden	69.875(-0.007 to 150.549)	46.753(-0.023 to 103.165)	48.477(-0.005 to 104.565)	26.567(-0.013 to 58.548)	-1.605_x000D_ (-1.862 to -1.347)
Switzerland	74.148(-0.053 to 157.991)	51.488(-0.026 to 110.451)	54.191(-0.034 to 115.537)	28.382(-0.018 to 60.729)	-2.095_x000D_ (-2.299 to -1.891)
Syrian Arab Republic	10.258(-0.005 to 22.924)	26.424(-0.011 to 59.034)	19.847(-0.01 to 43.771)	24.658(-0.01 to 54.833)	0.529_x000D_ (0.372 to 0.685)
Taiwan (Province of China)	19.621(-0.005 to 41.189)	51.598(-0.024 to 111.193)	21.773(-0.005 to 45.681)	31.763(-0.016 to 68.736)	1.246_x000D_ (1.035 to 1.456)
Tajikistan	18.848(-0.007 to 41.699)	18.165(-0.007 to 45.093)	33.232(-0.011 to 73.894)	23.66(-0.01 to 57.521)	-1.156_x000D_ (-1.351 to -0.961)
Thailand	20.287(-0.007 to 45.629)	58.01(-0.013 to 129.08)	25.548(-0.008 to 57.01)	38.136(-0.01 to 85.317)	1.311_x000D_ (1.086 to 1.536)
Timor-Leste	9.606(-0.001 to 23.174)	18.283(-0.005 to 42.032)	18.375(-0.002 to 43.99)	27.428(-0.007 to 63.344)	1.373_x000D_ (1.141 to 1.605)
Togo	9.992(-0.001 to 23.152)	17.832(-0.002 to 41.845)	21.738(-0.001 to 50.152)	28.84(-0.003 to 66.595)	1.026_x000D_ (0.881 to 1.172)
Tokelau	47.162(-0.018 to 111.22)	70.839(-0.036 to 164.887)	60.446(-0.023 to 140.499)	68.488(-0.035 to 159.395)	0.314_x000D_ (0.267 to 0.361)
Tonga	44.763(-0.017 to 99.991)	63.198(-0.028 to 141.575)	72.276(-0.025 to 161.773)	79.61(-0.032 to 178.37)	0.193_x000D_ (0.131 to 0.255)
Trinidad and Tobago	40.408(-0.012 to 86.892)	73.651(-0.015 to 170.072)	54.627(-0.015 to 117.607)	55.139(-0.011 to 127.532)	0.167_x000D_ (-0.015 to 0.349)
Tunisia	13.429(-0.004 to 29.268)	29.331(-0.012 to 65.071)	20.074(-0.006 to 43.656)	24.829(-0.01 to 55.053)	0.58_x000D_ (0.48 to 0.68)
Turkey	9.206(-0.003 to 20.306)	33.084(-0.012 to 73.25)	12.938(-0.004 to 28.584)	28.455(-0.01 to 62.986)	3.779_x000D_ (3.051 to 4.513)
Turkmenistan	20.201(-0.004 to 43.477)	29.102(-0.014 to 67.49)	33.796(-0.007 to 72.837)	30.979(-0.016 to 71.681)	0.222_x000D_ (-0.223 to 0.668)
Tuvalu	41.584(-0.024 to 98.363)	52.847(-0.017 to 123.237)	53.548(-0.029 to 124.923)	59.564(-0.019 to 138.173)	0.275_x000D_ (0.2 to 0.351)
Uganda	15.347(-0.001 to 33.375)	25.628(-0.009 to 58.114)	35.087(-0.002 to 74.77)	57.497(-0.019 to 130.083)	1.048_x000D_ (0.754 to 1.342)
Ukraine	78.056(-0.011 to 166.392)	68.141(-0.032 to 160.134)	60.889(-0.007 to 129.744)	41.51(-0.02 to 98.064)	-1.784_x000D_ (-2.022 to -1.546)
United Arab Emirates	12.207(-0.001 to 26.598)	18.646(-0.012 to 42.539)	32.016(-0.004 to 68.345)	29.786(-0.015 to 67.435)	1.143_x000D_ (0.643 to 1.646)
United Kingdom	107.193(-0.043 to 226.808)	63.946(-0.018 to 135.817)	78.757(-0.031 to 167.408)	38.851(-0.011 to 82.436)	-2.39_x000D_ (-2.456 to -2.325)
United Republic of Tanzania	17.366(-0.003 to 38.382)	23.392(-0.005 to 54.077)	34.838(-0.006 to 77.757)	41.677(-0.009 to 96.019)	0.541_x000D_ (0.403 to 0.678)
United States of America	76.521(-0.037 to 163.412)	58.494(-0.027 to 125.321)	66.243(-0.032 to 141.247)	37.873(-0.017 to 81.152)	-1.933_x000D_ (-2 to -1.865)
United States Virgin Islands	59.211(-0.022 to 125.753)	77.064(-0.035 to 186.693)	64.207(-0.021 to 137.604)	47.315(-0.025 to 113.391)	-0.663_x000D_ (-0.797 to -0.529)
Uruguay	90.861(-0.058 to 193.375)	88.912(-0.047 to 189.559)	79.114(-0.055 to 167.906)	62.318(-0.035 to 133.229)	-0.895_x000D_ (-0.975 to -0.815)
Uzbekistan	19.908(-0.012 to 43.582)	26.833(-0.012 to 59.135)	33.192(-0.021 to 72.747)	28.027(-0.011 to 61.5)	-0.477_x000D_ (-0.675 to -0.279)
Vanuatu	14.889(-0.007 to 34.377)	30.997(-0.015 to 72.555)	28(-0.016 to 64.373)	44.321(-0.018 to 103.445)	1.277_x000D_ (1.156 to 1.399)
Venezuela (Bolivarian Republic of)	20.067(-0.014 to 42.601)	53.721(-0.029 to 120.675)	32.06(-0.022 to 67.841)	45.871(-0.024 to 102.707)	0.971_x000D_ (0.804 to 1.138)
Viet Nam	13.088(-0.003 to 28.726)	28.826(-0.013 to 65.925)	20.864(-0.004 to 45.699)	25.995(-0.011 to 59.334)	0.741_x000D_ (0.706 to 0.775)
Yemen	4.258(0 to 9.973)	9.241(-0.001 to 21.619)	9.277(-0.001 to 21.693)	15.711(-0.002 to 36.118)	2.084_x000D_ (1.892 to 2.276)
Zambia	16.746(-0.004 to 38.66)	34.088(-0.012 to 87.141)	35.8(-0.006 to 83.464)	64.58(-0.02 to 159.242)	2.061_x000D_ (1.72 to 2.403)
Zimbabwe	14.438(-0.003 to 32.863)	37.562(-0.012 to 86.578)	31.486(-0.006 to 71.061)	64.991(-0.021 to 148.6)	3.326_x000D_ (2.546 to 4.111)
