# Supplementary material for: Global trends and health workforce analysis of breast cancer burden from high red meat consumption 1990–2050 using machine learning approach
Source: Front Nutr. 2025 Aug 14;12:1576043. doi: 10.3389/fnut.2025.1576043 (PMC12390816; doi:10.3389/fnut.2025.1576043)
Supplement: Supplementary Table S1 — Number, age-standardized rate and estimated annual percentage change of breast cancer mortality attributable to high red meat intake globally and by sex in population aged 25 and above, 1990–2021. [file Data_Sheet_1.zip › Supplementary Table 5.xlsx]

## Sheet: Sheet1
Table S5. Trends in Age-Standardized Breast Cancer Mortality Rates Attributable to High Red Meat Intake Across 204 Countries, 1990-2021
location	Num_1990 (95% UI)	Num_2021 (95% UI)	ASR_1990 per 100,000 (95% UI)	ASR_2021 per 100,000 (95% UI)	EAPC (95% CI)
Afghanistan	46.08(-0.021 to 135.116)	127.057(-0.037 to 369.344)	0.646(0 to 1.856)	0.981(0 to 2.628)	1.473_x000D_ (1.382 to 1.565)
Albania	14.352(-0.01 to 31.096)	31.303(-0.019 to 68.984)	0.687(0 to 1.484)	0.776(0 to 1.705)	0.783_x000D_ (0.604 to 0.963)
Algeria	58.772(-0.006 to 131.683)	204.225(-0.043 to 463.654)	0.486(0 to 1.092)	0.554(0 to 1.258)	0.706_x000D_ (0.566 to 0.847)
American Samoa	0.431(0 to 0.935)	1.339(-0.001 to 2.972)	1.898(-0.001 to 4.161)	2.828(-0.001 to 6.257)	1.603_x000D_ (1.492 to 1.714)
Andorra	0.917(-0.001 to 2.079)	1.914(-0.001 to 4.21)	1.648(-0.001 to 3.715)	1.213(-0.001 to 2.663)	-0.575_x000D_ (-0.749 to -0.401)
Angola	39.047(-0.009 to 88.22)	187.646(-0.079 to 423.722)	0.874(0 to 1.999)	1.397(-0.001 to 3.247)	1.667_x000D_ (1.576 to 1.757)
Antigua and Barbuda	1.038(0 to 2.222)	2.369(-0.001 to 5.034)	1.966(-0.001 to 4.214)	2.249(-0.001 to 4.781)	0.639_x000D_ (0.437 to 0.842)
Argentina	742.388(-0.532 to 1590.238)	1007.613(-0.676 to 2171.105)	2.352(-0.002 to 5.034)	1.81(-0.001 to 3.903)	-0.778_x000D_ (-0.936 to -0.62)
Armenia	61.876(-0.034 to 130.781)	68.585(-0.033 to 145.148)	2.178(-0.001 to 4.599)	1.587(-0.001 to 3.36)	-1.042_x000D_ (-1.34 to -0.743)
Australia	357.414(-0.225 to 761.593)	493.124(-0.354 to 1053.651)	1.891(-0.001 to 4.03)	1.109(-0.001 to 2.356)	-1.826_x000D_ (-1.899 to -1.754)
Austria	256.035(-0.099 to 549.825)	237.257(-0.127 to 510.711)	2.244(-0.001 to 4.836)	1.26(-0.001 to 2.684)	-1.8_x000D_ (-1.862 to -1.739)
Azerbaijan	67.982(-0.025 to 146.82)	118.31(-0.07 to 267.658)	1.316(-0.001 to 2.858)	1.058(0 to 2.376)	-0.49_x000D_ (-0.66 to -0.32)
Bahamas	4.389(-0.001 to 9.344)	11.644(-0.006 to 25.404)	2.659(-0.001 to 5.644)	2.814(-0.001 to 6.163)	0.389_x000D_ (0.254 to 0.524)
Bahrain	3(-0.001 to 6.511)	13.316(-0.005 to 30.019)	1.541(0 to 3.373)	1.422(-0.001 to 3.224)	-0.556_x000D_ (-0.771 to -0.34)
Bangladesh	79.302(-0.007 to 184.813)	359.088(-0.031 to 826.337)	0.134(0 to 0.311)	0.232(0 to 0.536)	1.568_x000D_ (1.416 to 1.72)
Barbados	6.698(-0.005 to 14.244)	13.147(-0.007 to 29.859)	2.464(-0.002 to 5.225)	2.651(-0.001 to 6.022)	0.662_x000D_ (0.446 to 0.878)
Belarus	170.808(-0.009 to 372.458)	186.865(-0.099 to 415.903)	1.351(0 to 2.934)	1.196(-0.001 to 2.664)	-1.308_x000D_ (-1.597 to -1.018)
Belgium	401.811(-0.301 to 851.208)	354.015(-0.181 to 767.712)	2.736(-0.002 to 5.8)	1.483(-0.001 to 3.219)	-1.952_x000D_ (-2.046 to -1.858)
Belize	0.624(0 to 1.351)	2.875(-0.001 to 6.314)	0.655(0 to 1.417)	0.883(0 to 1.946)	0.945_x000D_ (0.633 to 1.258)
Benin	14.059(-0.001 to 30.611)	41.331(-0.002 to 95.951)	0.67(0 to 1.458)	0.735(0 to 1.689)	0.25_x000D_ (0.092 to 0.407)
Bermuda	1.734(-0.001 to 3.659)	2.079(-0.001 to 4.591)	2.853(-0.001 to 6.042)	1.532(-0.001 to 3.375)	-2.36_x000D_ (-2.569 to -2.15)
Bhutan	0.992(0 to 2.28)	2.758(0 to 6.159)	0.347(0 to 0.799)	0.428(0 to 0.953)	0.608_x000D_ (0.464 to 0.752)
Bolivia (Plurinational State of)	38.702(-0.012 to 95.907)	122.567(-0.05 to 277.402)	1.145(0 to 2.79)	1.313(-0.001 to 2.979)	0.317_x000D_ (0.271 to 0.363)
Bosnia and Herzegovina	40.464(-0.009 to 89.82)	77.165(-0.03 to 172.231)	0.952(0 to 2.135)	1.272(-0.001 to 2.835)	1.471_x000D_ (1.285 to 1.657)
Botswana	7.332(-0.004 to 16.94)	24.929(-0.014 to 57.11)	1.328(-0.001 to 3.071)	1.691(-0.001 to 3.749)	1.25_x000D_ (0.927 to 1.574)
Brazil	1140.901(-0.425 to 2425.625)	3258.705(-1.941 to 6980.637)	1.234(0 to 2.621)	1.288(-0.001 to 2.764)	-0.048_x000D_ (-0.112 to 0.017)
Brunei Darussalam	1.469(-0.001 to 3.342)	5.214(-0.003 to 11.882)	1.12(-0.001 to 2.492)	1.261(-0.001 to 2.89)	0.984_x000D_ (0.765 to 1.203)
Bulgaria	178.937(-0.105 to 388.774)	241.045(-0.184 to 532.845)	1.556(-0.001 to 3.37)	1.806(-0.001 to 4.006)	0.69_x000D_ (0.561 to 0.819)
Burkina Faso	59.589(-0.013 to 129.311)	153.781(-0.077 to 354.72)	1.366(0 to 2.942)	1.592(-0.001 to 3.628)	0.501_x000D_ (0.404 to 0.598)
Burundi	15.042(-0.001 to 33.794)	22.538(-0.001 to 53.65)	0.608(0 to 1.369)	0.416(0 to 0.997)	-1.537_x000D_ (-1.918 to -1.154)
Cabo Verde	2.288(0 to 5.107)	4.985(-0.002 to 11.041)	1.073(0 to 2.41)	1.092(0 to 2.418)	0.285_x000D_ (0.025 to 0.546)
Cambodia	49.594(-0.013 to 126.434)	198.227(-0.044 to 459.853)	0.985(0 to 2.448)	1.502(0 to 3.459)	1.312_x000D_ (1.245 to 1.379)
Cameroon	49.652(-0.017 to 106.707)	170.869(-0.042 to 398.421)	1.045(0 to 2.248)	1.241(0 to 2.82)	0.485_x000D_ (0.416 to 0.555)
Canada	658.865(-0.319 to 1406.161)	837.169(-0.426 to 1801.022)	2.062(-0.001 to 4.401)	1.173(-0.001 to 2.528)	-1.935_x000D_ (-2.005 to -1.865)
Central African Republic	14.855(-0.004 to 33.888)	34.483(-0.013 to 80.621)	1.21(0 to 2.754)	1.406(-0.001 to 3.206)	0.441_x000D_ (0.393 to 0.489)
Chad	19.133(-0.008 to 42.442)	52.118(-0.022 to 116.452)	0.665(0 to 1.469)	0.809(0 to 1.791)	0.67_x000D_ (0.637 to 0.702)
Chile	133.18(-0.073 to 279.854)	243.098(-0.144 to 526.765)	1.336(-0.001 to 2.806)	0.957(-0.001 to 2.068)	-0.879_x000D_ (-0.966 to -0.792)
China	5575.791(-1.622 to 12297.652)	12530.064(-6.57 to 27433.523)	0.636(0 to 1.404)	0.602(0 to 1.318)	-0.47_x000D_ (-0.591 to -0.348)
Colombia	193.296(-0.057 to 414.399)	580.293(-0.303 to 1279.192)	1.034(0 to 2.212)	1.049(-0.001 to 2.316)	-0.008_x000D_ (-0.229 to 0.213)
Comoros	2.218(0 to 4.848)	6.969(-0.001 to 16.134)	1.047(0 to 2.318)	1.351(0 to 3.112)	0.613_x000D_ (0.498 to 0.728)
Congo	18.145(-0.004 to 47.788)	62.735(-0.021 to 160.737)	1.623(0 to 4.168)	2.004(0 to 5.069)	0.635_x000D_ (0.53 to 0.741)
Cook Islands	0.323(0 to 0.707)	0.692(0 to 1.518)	2.654(-0.001 to 5.757)	2.814(-0.001 to 6.231)	0.302_x000D_ (0.153 to 0.452)
Costa Rica	16.12(-0.009 to 34.565)	67.034(-0.044 to 143.441)	0.885(-0.001 to 1.904)	1.215(-0.001 to 2.6)	1.112_x000D_ (0.966 to 1.259)
Coted'Ivoire	49.298(-0.026 to 107.585)	181.414(-0.045 to 401.996)	1.13(0 to 2.413)	1.469(0 to 3.238)	0.962_x000D_ (0.864 to 1.06)
Croatia	113.168(-0.055 to 245.912)	130.461(-0.054 to 275.504)	1.955(-0.001 to 4.234)	1.471(-0.001 to 3.114)	-0.799_x000D_ (-0.986 to -0.612)
Cuba	135.577(-0.095 to 285.812)	250.98(-0.131 to 554.731)	1.341(-0.001 to 2.83)	1.289(-0.001 to 2.843)	-0.042_x000D_ (-0.159 to 0.075)
Cyprus	13.83(-0.002 to 29.906)	29.127(-0.019 to 63.031)	1.889(0 to 4.056)	1.562(-0.001 to 3.372)	-0.421_x000D_ (-0.55 to -0.291)
Czechia	266.515(-0.024 to 575.603)	270.727(-0.143 to 593.898)	1.977(0 to 4.268)	1.265(-0.001 to 2.776)	-1.798_x000D_ (-1.996 to -1.601)
Democratic People's Republic of Korea	127.435(-0.022 to 306.332)	259.11(-0.059 to 619.595)	0.725(0 to 1.691)	0.768(0 to 1.833)	0.422_x000D_ (0.323 to 0.522)
Democratic Republic of the Congo	103.284(-0.007 to 236.04)	246.782(-0.016 to 599.512)	0.587(0 to 1.354)	0.6(0 to 1.45)	0.108_x000D_ (-0.388 to 0.606)
Denmark	237.064(-0.024 to 504.545)	181.226(-0.089 to 391.525)	3.067(0 to 6.531)	1.489(-0.001 to 3.198)	-2.379_x000D_ (-2.475 to -2.282)
Djibouti	2.021(-0.001 to 4.439)	11.117(-0.005 to 26.371)	1.331(-0.001 to 2.973)	1.643(-0.001 to 3.864)	0.663_x000D_ (0.627 to 0.7)
Dominica	1.293(0 to 2.808)	1.857(-0.001 to 4.153)	2.255(-0.001 to 4.859)	2.312(-0.001 to 5.17)	0.176_x000D_ (0.106 to 0.245)
Dominican Republic	31.623(-0.007 to 69.773)	100.783(-0.057 to 224.622)	0.829(0 to 1.822)	0.987(-0.001 to 2.193)	0.939_x000D_ (0.728 to 1.15)
Ecuador	36.084(-0.019 to 76.558)	150.566(-0.076 to 323.601)	0.644(0 to 1.365)	0.92(0 to 1.98)	1.291_x000D_ (1.089 to 1.494)
Egypt	184.169(-0.057 to 392.565)	808.373(-0.4 to 1807.609)	0.567(0 to 1.197)	1.175(-0.001 to 2.598)	2.961_x000D_ (2.53 to 3.394)
El Salvador	13.904(-0.001 to 30.891)	50.591(-0.006 to 117.319)	0.443(0 to 0.983)	0.823(0 to 1.905)	1.994_x000D_ (1.794 to 2.195)
Equatorial Guinea	2.202(-0.001 to 5.244)	11.055(-0.004 to 27.875)	1.061(0 to 2.452)	1.92(-0.001 to 4.825)	2.112_x000D_ (1.993 to 2.23)
Eritrea	15.999(-0.003 to 37.541)	51.725(-0.009 to 120.533)	1.222(0 to 2.831)	1.721(0 to 4.001)	1.09_x000D_ (0.969 to 1.211)
Estonia	34.707(-0.007 to 73.413)	33.995(-0.022 to 76.133)	1.734(0 to 3.671)	1.246(-0.001 to 2.799)	-1.292_x000D_ (-1.441 to -1.144)
Eswatini	3.926(-0.002 to 8.64)	12.291(-0.006 to 30.874)	1.37(-0.001 to 3.009)	2.188(-0.001 to 5.475)	1.766_x000D_ (1.388 to 2.145)
Ethiopia	224.042(-0.02 to 580.111)	548.668(-0.087 to 1209.629)	1.071(0 to 2.66)	1.169(0 to 2.576)	0.198_x000D_ (0.019 to 0.378)
Fiji	9.05(-0.003 to 20.269)	21.358(-0.014 to 46.637)	2.234(-0.001 to 5.022)	2.881(-0.002 to 6.301)	0.876_x000D_ (0.78 to 0.972)
Finland	124.122(-0.064 to 262.436)	142.148(-0.063 to 305.75)	1.8(-0.001 to 3.821)	1.134(0 to 2.446)	-1.474_x000D_ (-1.528 to -1.42)
France	1775.123(-1.055 to 3753.057)	2104.369(-0.739 to 4500.931)	2.217(-0.001 to 4.677)	1.454(-0.001 to 3.12)	-1.374_x000D_ (-1.486 to -1.262)
Gabon	9.076(-0.002 to 20.75)	21.51(-0.012 to 49.881)	1.619(0 to 3.652)	2.008(-0.001 to 4.613)	0.526_x000D_ (0.415 to 0.637)
Gambia	1.325(0 to 2.907)	5.608(0 to 13.129)	0.352(0 to 0.774)	0.522(0 to 1.222)	1.137_x000D_ (0.908 to 1.366)
Georgia	130.797(-0.099 to 282.348)	128.362(-0.063 to 281.184)	2.127(-0.002 to 4.58)	2.222(-0.001 to 4.849)	0.547_x000D_ (0.246 to 0.849)
Germany	2831.393(-0.603 to 6111.622)	2855.812(-1.536 to 6132.426)	2.3(-0.001 to 4.965)	1.471(-0.001 to 3.131)	-1.523_x000D_ (-1.622 to -1.424)
Ghana	67.985(-0.005 to 151.509)	236.247(-0.027 to 550.594)	0.955(0 to 2.121)	1.28(0 to 2.956)	0.956_x000D_ (0.885 to 1.027)
Greece	273.308(-0.015 to 582.219)	397.925(-0.272 to 848.729)	1.895(0 to 4.032)	1.607(-0.001 to 3.407)	-0.887_x000D_ (-1.07 to -0.705)
Greenland	0.794(-0.001 to 1.741)	0.785(0 to 1.742)	2.266(-0.002 to 4.95)	1.144(0 to 2.537)	-2.493_x000D_ (-2.653 to -2.332)
Grenada	1.123(0 to 2.426)	2.341(0 to 5.14)	1.649(0 to 3.587)	2.147(0 to 4.722)	1.233_x000D_ (0.985 to 1.481)
Guam	0.897(0 to 1.905)	1.934(-0.001 to 4.291)	1.315(0 to 2.771)	0.957(0 to 2.111)	-0.264_x000D_ (-0.569 to 0.041)
Guatemala	12.03(-0.001 to 25.936)	64.629(-0.01 to 139.654)	0.327(0 to 0.706)	0.561(0 to 1.216)	1.727_x000D_ (1.432 to 2.023)
Guinea	19.457(-0.001 to 44.807)	61.477(-0.01 to 142.694)	0.562(0 to 1.289)	0.979(0 to 2.259)	1.92_x000D_ (1.792 to 2.048)
Guinea-Bissau	4.691(-0.001 to 10.559)	12.558(-0.006 to 29.299)	1.068(0 to 2.42)	1.476(-0.001 to 3.445)	1.098_x000D_ (1.079 to 1.118)
Guyana	4.16(0 to 9.085)	8.712(-0.001 to 20.005)	1.006(0 to 2.204)	1.282(0 to 2.947)	0.994_x000D_ (0.757 to 1.232)
Haiti	46.795(-0.004 to 126.887)	130.131(-0.017 to 322.02)	1.345(0 to 3.553)	1.588(0 to 3.874)	0.649_x000D_ (0.498 to 0.801)
Honduras	11.549(-0.001 to 27.003)	61.073(-0.021 to 145.36)	0.517(0 to 1.224)	0.914(0 to 2.175)	1.846_x000D_ (1.67 to 2.022)
Hungary	294.596(-0.109 to 621.433)	304.332(-0.158 to 659.422)	2.109(-0.001 to 4.46)	1.591(-0.001 to 3.441)	-1.22_x000D_ (-1.371 to -1.069)
Iceland	5.495(-0.004 to 11.639)	7.115(-0.004 to 15.025)	1.97(-0.001 to 4.166)	1.226(-0.001 to 2.582)	-1.508_x000D_ (-1.625 to -1.391)
India	1047.368(-0.017 to 2367.417)	4053.118(-0.067 to 9290.746)	0.203(0 to 0.461)	0.331(0 to 0.759)	1.585_x000D_ (1.351 to 1.82)
Indonesia	683.7(-0.021 to 1719.378)	2423.518(-0.097 to 6275.153)	0.596(0 to 1.511)	0.901(0 to 2.29)	1.195_x000D_ (1.08 to 1.31)
Iran (Islamic Republic of)	121.984(-0.035 to 264.322)	515.891(-0.112 to 1101.167)	0.423(0 to 0.919)	0.598(0 to 1.283)	1.58_x000D_ (1.291 to 1.87)
Iraq	63.628(-0.006 to 142.282)	229.031(-0.019 to 554.743)	0.714(0 to 1.595)	0.814(0 to 1.959)	0.617_x000D_ (0.252 to 0.984)
Ireland	96.359(-0.047 to 202.884)	98.776(-0.043 to 210.823)	2.508(-0.001 to 5.289)	1.269(-0.001 to 2.71)	-1.992_x000D_ (-2.093 to -1.89)
Israel	104.897(-0.082 to 223.882)	173.881(-0.085 to 374.73)	2.281(-0.002 to 4.853)	1.393(-0.001 to 2.993)	-2.008_x000D_ (-2.236 to -1.779)
Italy	1783.376(-0.914 to 3778.174)	2000.451(-0.73 to 4297.59)	2.127(-0.001 to 4.514)	1.351(-0.001 to 2.874)	-1.538_x000D_ (-1.598 to -1.478)
Jamaica	24.917(-0.007 to 52.619)	59.736(-0.017 to 131.497)	1.437(0 to 3.03)	1.901(-0.001 to 4.19)	0.825_x000D_ (0.526 to 1.125)
Japan	886.297(-0.282 to 1875.648)	2223.937(-0.586 to 4835.719)	0.53(0 to 1.123)	0.723(0 to 1.568)	0.992_x000D_ (0.847 to 1.137)
Jordan	14.956(-0.004 to 33.494)	82.78(-0.024 to 186.283)	0.95(0 to 2.091)	0.993(0 to 2.252)	0.289_x000D_ (-0.056 to 0.634)
Kazakhstan	223.887(-0.06 to 486.204)	188.458(-0.135 to 423.011)	1.722(-0.001 to 3.755)	1.032(-0.001 to 2.32)	-1.049_x000D_ (-1.422 to -0.675)
Kenya	73.595(-0.017 to 171.275)	353.274(-0.072 to 821.354)	0.834(0 to 1.945)	1.439(0 to 3.259)	2.075_x000D_ (1.964 to 2.186)
Kiribati	0.661(0 to 1.494)	1.769(0 to 3.936)	1.701(-0.001 to 3.769)	2.379(0 to 5.229)	1.189_x000D_ (1.099 to 1.279)
Kuwait	4.666(-0.001 to 9.956)	22.599(-0.012 to 48.578)	0.655(0 to 1.391)	0.599(0 to 1.292)	-0.272_x000D_ (-0.662 to 0.119)
Kyrgyzstan	41.696(-0.009 to 89.788)	45.858(-0.026 to 101.938)	1.389(0 to 2.991)	0.879(0 to 1.948)	-1.552_x000D_ (-1.743 to -1.36)
Lao People's Democratic Republic	20.805(-0.003 to 52.652)	65.982(-0.039 to 150.265)	0.925(0 to 2.283)	1.269(-0.001 to 2.858)	1.098_x000D_ (1.014 to 1.181)
Latvia	57.189(-0.023 to 124.339)	57.788(-0.043 to 125.688)	1.637(-0.001 to 3.558)	1.484(-0.001 to 3.239)	-0.336_x000D_ (-0.527 to -0.146)
Lebanon	30.261(-0.014 to 69.816)	91.22(-0.046 to 194.787)	1.401(-0.001 to 3.192)	1.503(-0.001 to 3.217)	0.464_x000D_ (0.258 to 0.671)
Lesotho	9.121(-0.004 to 21.277)	22.961(-0.011 to 56.576)	1.102(0 to 2.558)	2.177(-0.001 to 5.378)	2.97_x000D_ (2.554 to 3.387)
Liberia	6.942(0 to 15.053)	18.886(-0.001 to 44.02)	0.586(0 to 1.273)	0.741(0 to 1.741)	1.064_x000D_ (0.774 to 1.355)
Libya	11.352(-0.004 to 24.957)	52.774(-0.016 to 127.33)	0.558(0 to 1.215)	0.862(0 to 2.045)	1.554_x000D_ (1.338 to 1.769)
Lithuania	64.536(-0.022 to 139.29)	77.702(-0.043 to 174.205)	1.461(0 to 3.142)	1.394(-0.001 to 3.146)	-0.156_x000D_ (-0.366 to 0.054)
Luxembourg	13.629(-0.007 to 29.157)	14.279(-0.007 to 31.063)	2.588(-0.001 to 5.553)	1.303(-0.001 to 2.814)	-1.85_x000D_ (-2.007 to -1.692)
Madagascar	64.219(-0.029 to 139.749)	163.556(-0.057 to 380.534)	1.184(-0.001 to 2.589)	1.261(0 to 2.918)	0.119_x000D_ (-0.092 to 0.331)
Malawi	21.348(-0.002 to 47.027)	93.552(-0.007 to 214.482)	0.507(0 to 1.118)	1.147(0 to 2.626)	3.06_x000D_ (2.961 to 3.159)
Malaysia	143.335(-0.048 to 315.05)	501.81(-0.186 to 1088.831)	1.362(0 to 2.981)	1.69(-0.001 to 3.68)	0.631_x000D_ (0.523 to 0.739)
Maldives	0.157(0 to 0.487)	1.208(0 to 2.696)	0.149(0 to 0.444)	0.306(0 to 0.684)	2.141_x000D_ (1.52 to 2.765)
Mali	43.29(-0.032 to 91.125)	112.409(-0.046 to 254.085)	1.005(-0.001 to 2.115)	1.147(0 to 2.578)	0.375_x000D_ (0.292 to 0.459)
Malta	11.079(-0.004 to 23.806)	13.619(-0.008 to 30.329)	2.642(-0.001 to 5.691)	1.469(-0.001 to 3.25)	-2.208_x000D_ (-2.358 to -2.058)
Marshall Islands	0.256(0 to 0.615)	0.801(0 to 1.993)	1.514(0 to 3.52)	2.061(-0.001 to 5.053)	0.892_x000D_ (0.792 to 0.993)
Mauritania	10.769(-0.008 to 24.363)	28.349(-0.014 to 62.675)	1.074(-0.001 to 2.394)	1.261(-0.001 to 2.754)	0.338_x000D_ (0.215 to 0.461)
Mauritius	6.428(-0.001 to 13.448)	29.61(-0.015 to 63.355)	0.852(0 to 1.788)	1.64(-0.001 to 3.502)	1.564_x000D_ (1.246 to 1.883)
Mexico	383.863(-0.127 to 820.889)	1290.851(-0.459 to 2784.81)	0.843(0 to 1.803)	0.99(0 to 2.13)	0.293_x000D_ (0.198 to 0.389)
Micronesia (Federated States of)	0.901(0 to 2.045)	1.8(-0.001 to 4.225)	1.829(-0.001 to 4.139)	2.382(-0.001 to 5.572)	0.857_x000D_ (0.8 to 0.915)
Monaco	1.672(-0.001 to 3.898)	2.401(-0.001 to 5.386)	2.549(-0.001 to 5.846)	2.592(-0.001 to 5.819)	0.129_x000D_ (0.041 to 0.216)
Mongolia	4.433(-0.001 to 10.146)	11.516(-0.004 to 25.283)	0.397(0 to 0.921)	0.446(0 to 0.97)	0.091_x000D_ (-0.08 to 0.261)
Montenegro	10.804(-0.004 to 24.402)	18.568(-0.009 to 41.109)	1.725(-0.001 to 3.902)	2.02(-0.001 to 4.446)	0.615_x000D_ (0.476 to 0.754)
Morocco	59.113(-0.015 to 129.313)	237.777(-0.096 to 567.728)	0.385(0 to 0.835)	0.651(0 to 1.529)	1.96_x000D_ (1.861 to 2.059)
Mozambique	38.97(-0.002 to 87.518)	143.783(-0.009 to 342.52)	0.638(0 to 1.459)	1.243(0 to 2.977)	2.422_x000D_ (2.316 to 2.528)
Myanmar	198.393(-0.017 to 469.233)	701.187(-0.25 to 1569.26)	0.741(0 to 1.756)	1.336(0 to 2.967)	2.144_x000D_ (1.869 to 2.419)
Namibia	9.21(-0.009 to 20.88)	36.4(-0.019 to 86.377)	1.4(-0.001 to 3.124)	2.494(-0.001 to 5.89)	2.169_x000D_ (2.043 to 2.295)
Nauru	0.102(0 to 0.262)	0.178(0 to 0.462)	1.895(-0.001 to 4.815)	2.842(-0.001 to 7.277)	1.373_x000D_ (1.315 to 1.432)
Nepal	52.56(-0.01 to 113.582)	153.928(-0.035 to 344.426)	0.493(0 to 1.085)	0.636(0 to 1.424)	0.894_x000D_ (0.619 to 1.17)
Netherlands	510.311(-0.169 to 1102.714)	516.716(-0.261 to 1114.437)	2.618(-0.001 to 5.636)	1.498(-0.001 to 3.215)	-2.045_x000D_ (-2.174 to -1.915)
New Zealand	92.014(-0.053 to 197.688)	104.252(-0.081 to 222.034)	2.439(-0.002 to 5.248)	1.297(-0.001 to 2.746)	-1.961_x000D_ (-2.032 to -1.889)
Nicaragua	6.967(0 to 15.372)	28.113(-0.002 to 62.616)	0.402(0 to 0.889)	0.54(0 to 1.204)	1.313_x000D_ (1.154 to 1.473)
Niger	17.749(-0.012 to 38.518)	59.416(-0.035 to 138.388)	0.589(0 to 1.27)	0.684(0 to 1.589)	0.455_x000D_ (0.369 to 0.541)
Nigeria	437.491(-0.044 to 967.147)	1804.803(-0.198 to 4141.16)	0.972(0 to 2.126)	1.799(0 to 4.054)	2.274_x000D_ (2.053 to 2.495)
Niue	0.048(0 to 0.105)	0.052(0 to 0.118)	2.115(-0.001 to 4.656)	2.541(-0.001 to 5.668)	0.421_x000D_ (0.35 to 0.493)
North Macedonia	32.015(-0.021 to 70.074)	56.888(-0.025 to 126.499)	1.657(-0.001 to 3.639)	1.893(-0.001 to 4.215)	0.418_x000D_ (0.164 to 0.673)
Northern Mariana Islands	0.335(0 to 0.778)	0.989(-0.001 to 2.167)	1.665(-0.001 to 3.731)	1.982(-0.001 to 4.364)	0.559_x000D_ (0.386 to 0.731)
Norway	116.877(-0.045 to 249.225)	100.325(-0.037 to 213.409)	1.809(-0.001 to 3.863)	0.984(0 to 2.087)	-2.183_x000D_ (-2.328 to -2.038)
Oman	1.932(-0.001 to 4.311)	6.488(-0.003 to 13.941)	0.264(0 to 0.581)	0.295(0 to 0.636)	0.615_x000D_ (0.29 to 0.941)
Pakistan	717.493(-0.213 to 1625.403)	2588.668(-0.742 to 5723.876)	1.188(0 to 2.713)	1.87(-0.001 to 4.14)	1.119_x000D_ (0.915 to 1.325)
Palau	0.288(0 to 0.656)	0.589(0 to 1.304)	3.022(-0.001 to 6.838)	2.936(-0.001 to 6.514)	0.04_x000D_ (-0.063 to 0.143)
Palestine	10.987(-0.001 to 26.543)	35.389(-0.003 to 78.381)	1.216(0 to 2.892)	1.291(0 to 2.862)	0.31_x000D_ (0.212 to 0.409)
Panama	12.416(-0.004 to 26.328)	45.47(-0.021 to 97.224)	0.806(0 to 1.707)	1.022(0 to 2.184)	0.924_x000D_ (0.809 to 1.039)
Papua New Guinea	22.764(-0.009 to 52.03)	77.074(-0.03 to 178.191)	1.009(0 to 2.296)	1.144(0 to 2.641)	0.291_x000D_ (0.188 to 0.395)
Paraguay	20.933(-0.016 to 45.989)	77.652(-0.043 to 178.06)	0.904(-0.001 to 1.995)	1.306(-0.001 to 3.007)	1.224_x000D_ (1.052 to 1.395)
Peru	104.781(-0.008 to 230.962)	276.105(-0.06 to 646.188)	0.813(0 to 1.787)	0.799(0 to 1.867)	-0.463_x000D_ (-0.672 to -0.255)
Philippines	415.613(-0.107 to 912.736)	1531.513(-0.288 to 3413.533)	1.296(0 to 2.8)	1.725(0 to 3.83)	0.899_x000D_ (0.807 to 0.99)
Poland	691.621(-0.335 to 1459.987)	1174.863(-0.487 to 2458.359)	1.635(-0.001 to 3.454)	1.647(-0.001 to 3.443)	-0.232_x000D_ (-0.36 to -0.104)
Portugal	249.636(-0.012 to 529.478)	287.842(-0.188 to 626.545)	1.965(0 to 4.178)	1.197(-0.001 to 2.606)	-1.723_x000D_ (-1.795 to -1.651)
Puerto Rico	48.715(-0.021 to 101.281)	79.44(-0.02 to 172.22)	1.39(-0.001 to 2.898)	1.188(0 to 2.565)	-0.597_x000D_ (-0.719 to -0.474)
Qatar	1.671(-0.001 to 3.731)	11.25(-0.004 to 25.07)	1.194(0 to 2.564)	1.146(-0.001 to 2.554)	-0.007_x000D_ (-0.348 to 0.335)
Republic of Korea	138.192(-0.075 to 297.028)	389.386(-0.223 to 810.574)	0.4(0 to 0.853)	0.445(0 to 0.922)	0.294_x000D_ (0.198 to 0.391)
Republic of Moldova	74.388(-0.045 to 160.99)	79.83(-0.014 to 180.628)	1.678(-0.001 to 3.623)	1.359(0 to 3.077)	-0.244_x000D_ (-0.489 to 0.001)
Romania	363.371(-0.287 to 777.489)	566.213(-0.246 to 1217.7)	1.337(-0.001 to 2.862)	1.572(-0.001 to 3.383)	0.385_x000D_ (0.256 to 0.515)
Russian Federation	2370.587(-1.103 to 5029.03)	3445.015(-1.566 to 7251.343)	1.342(-0.001 to 2.844)	1.474(-0.001 to 3.105)	-0.098_x000D_ (-0.385 to 0.19)
Rwanda	33.749(-0.002 to 81.916)	95.035(-0.01 to 218.853)	1.087(0 to 2.591)	1.416(0 to 3.235)	0.795_x000D_ (0.604 to 0.987)
Saint Kitts and Nevis	1.096(-0.001 to 2.381)	1.461(-0.001 to 3.181)	3.168(-0.001 to 6.857)	2.216(-0.001 to 4.828)	-0.597_x000D_ (-0.799 to -0.394)
Saint Lucia	1.922(-0.001 to 4.117)	4.067(-0.002 to 8.989)	2.333(-0.001 to 4.964)	1.718(-0.001 to 3.79)	-1.321_x000D_ (-1.597 to -1.044)
Saint Vincent and the Grenadines	1.45(0 to 3.084)	2.796(-0.001 to 6.015)	2.134(-0.001 to 4.54)	2.035(-0.001 to 4.391)	-0.12_x000D_ (-0.346 to 0.106)
Samoa	1.052(0 to 2.315)	2.176(-0.001 to 4.986)	1.243(0 to 2.73)	1.473(-0.001 to 3.358)	0.55_x000D_ (0.482 to 0.617)
San Marino	0.523(0 to 1.112)	0.597(0 to 1.412)	1.516(-0.001 to 3.223)	0.803(0 to 1.907)	-1.38_x000D_ (-1.643 to -1.116)
Sao Tome and Principe	0.206(0 to 0.472)	0.709(0 to 1.63)	0.325(0 to 0.743)	0.564(0 to 1.286)	1.984_x000D_ (1.84 to 2.128)
Saudi Arabia	27.646(-0.009 to 61.303)	162.317(-0.026 to 356.374)	0.378(0 to 0.837)	0.528(0 to 1.171)	1.064_x000D_ (0.78 to 1.348)
Senegal	25.934(-0.004 to 55.057)	92.107(-0.026 to 205.381)	0.759(0 to 1.6)	1.123(0 to 2.527)	1.353_x000D_ (1.225 to 1.482)
Serbia	225.323(-0.111 to 489.977)	318.009(-0.135 to 700.565)	2.156(-0.001 to 4.72)	1.987(-0.001 to 4.371)	-0.576_x000D_ (-0.718 to -0.433)
Seychelles	0.519(0 to 1.148)	1.579(0 to 3.358)	0.931(0 to 2.06)	1.32(0 to 2.799)	1.099_x000D_ (0.755 to 1.443)
Sierra Leone	6.937(-0.001 to 15.858)	26.653(-0.002 to 61.221)	0.328(0 to 0.748)	0.623(0 to 1.415)	2.539_x000D_ (2.363 to 2.715)
Singapore	26.802(-0.019 to 57.121)	66.188(-0.051 to 142.12)	1.086(-0.001 to 2.301)	0.765(-0.001 to 1.644)	-0.907_x000D_ (-1.068 to -0.746)
Slovakia	95.806(-0.009 to 207.557)	144.197(-0.102 to 314.38)	1.637(0 to 3.546)	1.549(-0.001 to 3.369)	-0.264_x000D_ (-0.362 to -0.165)
Slovenia	43.757(-0.006 to 94.098)	59.204(-0.035 to 128.75)	1.791(0 to 3.859)	1.255(-0.001 to 2.725)	-1.424_x000D_ (-1.646 to -1.202)
Solomon Islands	1.217(0 to 2.804)	5.385(-0.001 to 12.475)	0.813(0 to 1.854)	1.314(0 to 3.034)	1.68_x000D_ (1.502 to 1.858)
Somalia	29.431(-0.017 to 70.423)	77.079(-0.037 to 179.778)	1.057(-0.001 to 2.551)	1.148(-0.001 to 2.689)	0.306_x000D_ (0.257 to 0.354)
South Africa	293.122(-0.109 to 642.491)	891.711(-0.304 to 1940.818)	1.371(-0.001 to 3.003)	1.951(-0.001 to 4.233)	1.488_x000D_ (1.289 to 1.688)
South Sudan	22.801(-0.002 to 54.105)	46.615(-0.01 to 108.692)	0.88(0 to 2.073)	1.082(0 to 2.534)	0.627_x000D_ (0.414 to 0.84)
Spain	922.659(-0.191 to 2003.597)	986.683(-0.594 to 2132.867)	1.808(0 to 3.925)	0.997(-0.001 to 2.154)	-1.966_x000D_ (-2.026 to -1.907)
Sri Lanka	27.594(-0.002 to 60.569)	83.559(-0.005 to 209.549)	0.235(0 to 0.522)	0.313(0 to 0.779)	1.093_x000D_ (1 to 1.187)
Sudan	35.031(-0.009 to 88.532)	121.212(-0.014 to 307.434)	0.341(0 to 0.829)	0.496(0 to 1.235)	1.35_x000D_ (1.178 to 1.522)
Suriname	2.782(0 to 6.08)	7.261(-0.001 to 16.411)	1.044(0 to 2.28)	1.138(0 to 2.567)	0.632_x000D_ (0.487 to 0.777)
Sweden	227.859(-0.037 to 486.589)	220.319(-0.095 to 479.582)	1.636(0 to 3.499)	0.998(0 to 2.177)	-1.321_x000D_ (-1.541 to -1.1)
Switzerland	195.067(-0.142 to 413.898)	204.793(-0.085 to 449.639)	1.923(-0.002 to 4.087)	1.081(0 to 2.366)	-1.829_x000D_ (-1.989 to -1.667)
Syrian Arab Republic	34.407(-0.018 to 75.092)	102.547(-0.041 to 225.357)	0.58(0 to 1.28)	0.722(0 to 1.57)	0.555_x000D_ (0.418 to 0.693)
Taiwan (Province of China)	106.418(-0.032 to 223.73)	389.433(-0.198 to 835.161)	0.629(0 to 1.32)	0.963(0 to 2.073)	1.455_x000D_ (1.246 to 1.665)
Tajikistan	29.043(-0.01 to 64.406)	49.431(-0.02 to 119.71)	1.013(0 to 2.268)	0.71(0 to 1.66)	-1.203_x000D_ (-1.387 to -1.018)
Thailand	310.239(-0.097 to 691.455)	1216.516(-0.199 to 2725.27)	0.763(0 to 1.702)	1.152(0 to 2.587)	1.415_x000D_ (1.188 to 1.642)
Timor-Leste	2.014(0 to 4.827)	7.664(-0.002 to 17.729)	0.586(0 to 1.373)	0.868(0 to 2.006)	1.38_x000D_ (1.174 to 1.586)
Togo	9.802(-0.001 to 22.65)	41.281(-0.004 to 95.146)	0.683(0 to 1.569)	0.966(0 to 2.179)	1.252_x000D_ (1.123 to 1.382)
Tokelau	0.025(0 to 0.058)	0.033(0 to 0.076)	1.965(-0.001 to 4.649)	2.234(-0.001 to 5.203)	0.406_x000D_ (0.376 to 0.436)
Tonga	1.323(0 to 2.968)	2.206(-0.001 to 4.992)	2.357(-0.001 to 5.262)	2.719(-0.001 to 6.172)	0.412_x000D_ (0.352 to 0.472)
Trinidad and Tobago	15.284(-0.004 to 32.519)	33.895(-0.007 to 77.31)	1.867(0 to 4.008)	1.797(0 to 4.104)	0.081_x000D_ (-0.116 to 0.278)
Tunisia	32.634(-0.008 to 70.503)	103.241(-0.032 to 229.392)	0.643(0 to 1.404)	0.769(0 to 1.711)	0.456_x000D_ (0.36 to 0.552)
Turkey	150.051(-0.048 to 331.472)	843.443(-0.268 to 1864.958)	0.396(0 to 0.876)	0.898(0 to 1.988)	3.924_x000D_ (3.186 to 4.667)
Turkmenistan	21.317(-0.005 to 45.714)	41.537(-0.023 to 95.849)	1.049(0 to 2.254)	0.923(-0.001 to 2.123)	0.024_x000D_ (-0.424 to 0.473)
Tuvalu	0.114(0 to 0.267)	0.206(0 to 0.479)	1.755(-0.001 to 3.993)	2.03(-0.001 to 4.689)	0.412_x000D_ (0.345 to 0.479)
Uganda	80.264(-0.005 to 170.004)	317.147(-0.1 to 720.589)	1.208(0 to 2.605)	1.949(0 to 4.41)	1.079_x000D_ (0.816 to 1.343)
Ukraine	1332.647(-0.351 to 2865.849)	1046.967(-0.471 to 2411.592)	1.925(0 to 4.143)	1.396(-0.001 to 3.235)	-1.538_x000D_ (-1.764 to -1.312)
United Arab Emirates	5.974(-0.001 to 12.942)	45.606(-0.023 to 104.359)	1.133(0 to 2.426)	1.205(-0.001 to 2.711)	2.005_x000D_ (1.383 to 2.63)
United Kingdom	2403.007(-0.915 to 5105.53)	1880.852(-0.55 to 4064.282)	2.818(-0.001 to 5.98)	1.437(0 to 3.081)	-2.294_x000D_ (-2.379 to -2.209)
United Republic of Tanzania	130.741(-0.02 to 291.805)	395.391(-0.085 to 911.25)	1.187(0 to 2.693)	1.444(0 to 3.334)	0.614_x000D_ (0.483 to 0.746)
United States of America	6722.653(-3.069 to 14390.767)	7309.396(-3.137 to 15670.985)	2.178(-0.001 to 4.664)	1.286(-0.001 to 2.752)	-1.85_x000D_ (-1.913 to -1.786)
United States Virgin Islands	1.903(-0.001 to 4.13)	2.473(-0.001 to 5.873)	2.244(-0.001 to 4.936)	1.576(-0.001 to 3.75)	-0.842_x000D_ (-0.994 to -0.69)
Uruguay	103.438(-0.049 to 220.932)	127.892(-0.062 to 277.037)	2.757(-0.001 to 5.875)	2.307(-0.001 to 4.985)	-0.741_x000D_ (-0.836 to -0.645)
Uzbekistan	122.075(-0.078 to 267.574)	252.942(-0.107 to 555.497)	1.029(-0.001 to 2.254)	0.844(0 to 1.854)	-0.527_x000D_ (-0.74 to -0.314)
Vanuatu	0.62(0 to 1.431)	2.716(-0.001 to 6.297)	0.936(-0.001 to 2.118)	1.471(0 to 3.339)	1.315_x000D_ (1.219 to 1.411)
Venezuela (Bolivarian Republic of)	107.181(-0.077 to 228.347)	444.106(-0.259 to 982.674)	1.017(-0.001 to 2.162)	1.463(-0.001 to 3.229)	1.029_x000D_ (0.875 to 1.183)
Viet Nam	263.703(-0.049 to 574.409)	873.604(-0.389 to 1983.932)	0.647(0 to 1.396)	0.849(0 to 1.899)	0.909_x000D_ (0.869 to 0.949)
Yemen	15.703(-0.001 to 36.469)	80.868(-0.009 to 186.339)	0.286(0 to 0.656)	0.47(0 to 1.067)	1.981_x000D_ (1.789 to 2.174)
Zambia	36.219(-0.006 to 84.25)	174.644(-0.054 to 432.963)	1.158(0 to 2.648)	2.113(-0.001 to 5.082)	2.121_x000D_ (1.804 to 2.439)
Zimbabwe	45.627(-0.009 to 102.558)	165.368(-0.053 to 374.826)	1.123(0 to 2.472)	2.158(-0.001 to 4.795)	2.959_x000D_ (2.278 to 3.644)
