# Supplementary material for: Global trends and health workforce analysis of breast cancer burden from high red meat consumption 1990–2050 using machine learning approach
Source: Front Nutr. 2025 Aug 14;12:1576043. doi: 10.3389/fnut.2025.1576043 (PMC12390816; doi:10.3389/fnut.2025.1576043)
Supplement: Supplementary Table S1 — Number, age-standardized rate and estimated annual percentage change of breast cancer mortality attributable to high red meat intake globally and by sex in population aged 25 and above, 1990–2021. [file Data_Sheet_1.zip › Supplementary Table 1 to 4.xlsx]

## Sheet: Sheet1
Table S1. Number, age-standardized rate and estimated annual percentage change of breast cancer mortality attributable to high red meat intake globally and by sex in population aged 25 and above, 1990-2021
location	Num_1990 (95% UI)	Num_2021 (95% UI)	ASR_1990 per 100,000 (95% UI)	ASR_2021 per 100,000 (95% UI)	EAPC (95% CI)
Global	45073.853(-13.311 to 96485.063)	81506.227(-25.57 to 175444.922)	1.169(0 to 2.498)	0.956(0 to 2.058)	-0.772_x000D_ (-0.819 to -0.726)
Age
Male	581.902(-0.168 to 1282.012)	1549.268(-0.361 to 3495.835)	0.034(0 to 0.073)	0.039(0 to 0.088)	0.628_x000D_ (0.529 to 0.727)
Female	44491.951(-13.161 to 95186.573)	79956.959(-25.28 to 172077.105)	2.114(-0.001 to 4.52)	1.756(-0.001 to 3.779)	-0.73_x000D_ (-0.779 to -0.682)
SDI quantiles
High SDI	19775.11(-6.775 to 42142.06)	23594.032(-9.075 to 50667.417)	1.834(-0.001 to 3.907)	1.141(0 to 2.428)	-1.626_x000D_ (-1.67 to -1.581)
High-middle SDI	12813.262(-4.298 to 27374.342)	20004.838(-8.219 to 42658.172)	1.317(0 to 2.823)	1.035(0 to 2.207)	-0.951_x000D_ (-1.056 to -0.846)
Middle SDI	7717.358(-2.14 to 16753.039)	21496.607(-5.773 to 46626.152)	0.707(0 to 1.539)	0.786(0 to 1.71)	0.212_x000D_ (0.163 to 0.262)
Low-middle SDI	3087.26(-0.704 to 6710.735)	11451.247(-2.908 to 24934.287)	0.467(0 to 1.01)	0.75(0 to 1.633)	1.55_x000D_ (1.519 to 1.581)
Low SDI	1613.194(-0.335 to 3556.796)	4850.521(-1.172 to 10506.918)	0.665(0 to 1.456)	0.874(0 to 1.898)	0.848_x000D_ (0.725 to 0.972)
GBD regions
Andean Latin America	179.567(-0.084 to 388.585)	549.238(-0.18 to 1209.934)	0.819(0 to 1.766)	0.908(0 to 2.006)	0.121_x000D_ (0.008 to 0.235)
Australasia	449.428(-0.271 to 960.228)	597.375(-0.425 to 1268.791)	1.982(-0.001 to 4.24)	1.14(-0.001 to 2.415)	-1.852_x000D_ (-1.913 to -1.79)
Caribbean	344.798(-0.174 to 733.73)	743.198(-0.266 to 1632.579)	1.331(-0.001 to 2.826)	1.382(0 to 3.037)	0.224_x000D_ (0.159 to 0.289)
Central Asia	703.106(-0.331 to 1482.823)	905(-0.441 to 1967.517)	1.462(-0.001 to 3.085)	1.058(-0.001 to 2.309)	-0.743_x000D_ (-0.827 to -0.659)
Central Europe	2409.257(-0.825 to 5130.188)	3443.09(-1.476 to 7326.615)	1.67(-0.001 to 3.544)	1.584(-0.001 to 3.367)	-0.346_x000D_ (-0.449 to -0.242)
Central Latin America	757.327(-0.268 to 1616.573)	2632.161(-1.128 to 5619.091)	0.852(0 to 1.821)	1.03(0 to 2.2)	0.483_x000D_ (0.382 to 0.584)
Central Sub-Saharan Africa	186.609(-0.025 to 418.169)	564.211(-0.126 to 1324.528)	0.754(0 to 1.698)	0.911(0 to 2.137)	0.69_x000D_ (0.417 to 0.964)
East Asia	5809.644(-1.747 to 12737.523)	13178.608(-6.727 to 28699.291)	0.637(0 to 1.398)	0.611(0 to 1.331)	-0.402_x000D_ (-0.516 to -0.288)
Eastern Europe	4104.861(-1.332 to 8723.377)	4928.162(-1.961 to 10446.368)	1.504(0 to 3.197)	1.438(-0.001 to 3.053)	-0.559_x000D_ (-0.784 to -0.332)
Eastern Sub-Saharan Africa	791.225(-0.12 to 1776.487)	2503.273(-0.596 to 5616.96)	0.997(0 to 2.249)	1.366(0 to 3.036)	1.011_x000D_ (0.919 to 1.103)
High-income Asia Pacific	1052.761(-0.422 to 2227.018)	2684.725(-0.764 to 5799.423)	0.516(0 to 1.092)	0.654(0 to 1.406)	0.769_x000D_ (0.63 to 0.907)
High-income North America	7382.48(-3.15 to 15769.404)	8147.477(-3.658 to 17523.083)	2.165(-0.001 to 4.627)	1.274(-0.001 to 2.734)	-1.855_x000D_ (-1.913 to -1.797)
North Africa and Middle East	914.519(-0.326 to 1948.895)	3901.042(-1.265 to 8370.357)	0.489(0 to 1.047)	0.787(0 to 1.686)	2.026_x000D_ (1.804 to 2.248)
Oceania	43.162(-0.014 to 93.696)	127(-0.041 to 279.191)	1.301(0 to 2.811)	1.449(0 to 3.198)	0.339_x000D_ (0.251 to 0.427)
South Asia	1897.716(-0.228 to 4156.489)	7157.559(-0.829 to 15824.04)	0.299(0 to 0.658)	0.46(0 to 1.015)	1.222_x000D_ (1.086 to 1.359)
Southeast Asia	2125.169(-0.379 to 4688.435)	7646.643(-1.963 to 17187.959)	0.747(0 to 1.642)	1.096(0 to 2.454)	1.223_x000D_ (1.166 to 1.28)
Southern Latin America	979.053(-0.722 to 2085.453)	1378.68(-0.84 to 2983.971)	2.161(-0.002 to 4.61)	1.59(-0.001 to 3.44)	-0.932_x000D_ (-1.06 to -0.804)
Southern Sub-Saharan Africa	368.338(-0.139 to 819.905)	1153.659(-0.366 to 2508.122)	1.332(0 to 2.942)	2.006(-0.001 to 4.384)	1.736_x000D_ (1.494 to 1.978)
Tropical Latin America	1161.834(-0.426 to 2472.763)	3336.358(-1.962 to 7156.606)	1.225(0 to 2.606)	1.288(-0.001 to 2.765)	-0.02_x000D_ (-0.085 to 0.045)
Western Europe	12566.376(-4.084 to 26818.231)	12823.732(-4.968 to 27476.292)	2.273(-0.001 to 4.84)	1.355(-0.001 to 2.901)	-1.736_x000D_ (-1.785 to -1.686)
Western Sub-Saharan Africa	846.623(-0.171 to 1772.46)	3105.038(-0.645 to 6794.109)	0.925(0 to 1.944)	1.444(0 to 3.141)	1.587_x000D_ (1.454 to 1.721)

## Sheet: Sheet2
Table S2. Number, age-standardized rate and estimated annual percentage change of breast cancer DALYs attributable to high red meat intake globally and by sex in population aged 25 and above, 1990-2021
location	Num_1990 (95% UI)	Num_2021 (95% UI)	ASR_1990 per 100,000 (95% UI)	ASR_2021 per 100,000 (95% UI)	EAPC (95% CI)
Global	1396840.461(-435.822 to 3004079.749)	2451718.64(-790.88 to 5232217.293)	33.313(-0.01 to 71.677)	28.367(-0.009 to 60.536)	-0.649_x000D_ (-0.697 to -0.601)
Age
Male	17119.079(-4.797 to 37498.677)	44626.38(-10.449 to 101061.734)	0.878(0 to 1.917)	1.071(0 to 2.428)	0.844_x000D_ (0.737 to 0.951)
Female	1379721.382(-431.197 to 2965445.612)	2407092.26(-782.025 to 5134048.485)	63.219(-0.02 to 135.898)	53.953(-0.018 to 115.104)	-0.653_x000D_ (-0.705 to -0.602)
SDI quantiles
High SDI	554199.382(-221.21 to 1177795.368)	595239.548(-263.945 to 1258102.866)	52.817(-0.021 to 112.226)	33.073(-0.016 to 69.903)	-1.594_x000D_ (-1.632 to -1.556)
High-middle SDI	400673.838(-141.122 to 849145.613)	573498.852(-245.345 to 1202058.925)	39.067(-0.014 to 82.898)	30.256(-0.013 to 63.415)	-1.014_x000D_ (-1.101 to -0.927)
Middle SDI	273123.509(-76.769 to 596910.646)	710319.338(-197.867 to 1524947.639)	22.114(-0.006 to 48.111)	24.952(-0.007 to 53.629)	0.262_x000D_ (0.208 to 0.316)
Low-middle SDI	109939.736(-25.34 to 237736.42)	396905.968(-108.336 to 865030.67)	14.812(-0.003 to 32.233)	23.989(-0.006 to 52.28)	1.558_x000D_ (1.526 to 1.591)
Low SDI	56861.294(-13.223 to 125498.743)	172752.208(-44.956 to 372552.438)	20.542(-0.004 to 45.235)	26.619(-0.007 to 57.422)	0.778_x000D_ (0.657 to 0.899)
GBD regions
Andean Latin America	6125.413(-3.06 to 13296.819)	17336.727(-5.902 to 37815.117)	25.566(-0.013 to 55.462)	27.654(-0.009 to 60.097)	0.039_x000D_ (-0.074 to 0.153)
Australasia	12991.627(-8.966 to 27907.897)	15501.916(-9.375 to 32639.791)	57.731(-0.038 to 124.058)	33.401(-0.02 to 70.757)	-1.844_x000D_ (-1.894 to -1.794)
Caribbean	10917.041(-5.691 to 23406.478)	21794.965(-8.246 to 47932.671)	40.022(-0.021 to 85.652)	41.055(-0.015 to 90.28)	0.167_x000D_ (0.115 to 0.219)
Central Asia	23456.665(-11.125 to 49808.665)	29845.579(-14.761 to 64385.915)	46.295(-0.022 to 98.312)	32.108(-0.016 to 69.573)	-1_x000D_ (-1.08 to -0.919)
Central Europe	71105.66(-23.936 to 150331.361)	83271.451(-36.171 to 177888.41)	48.515(-0.016 to 102.628)	42.097(-0.018 to 90.212)	-0.61_x000D_ (-0.714 to -0.506)
Central Latin America	26160.399(-8.834 to 55615.582)	85891.403(-35.99 to 182264.39)	26.268(-0.009 to 55.651)	32.624(-0.014 to 69.313)	0.544_x000D_ (0.448 to 0.64)
Central Sub-Saharan Africa	6674.967(-0.878 to 15040.021)	20381.605(-4.457 to 48618.874)	23.446(-0.003 to 52.357)	27.441(-0.006 to 64.564)	0.587_x000D_ (0.307 to 0.866)
East Asia	209989.852(-67.052 to 462189.228)	435514.295(-244.709 to 958943.157)	20.567(-0.006 to 45.3)	20.246(-0.011 to 44.586)	-0.273_x000D_ (-0.368 to -0.177)
Eastern Europe	129042.629(-39.07 to 275785.053)	135182.845(-52.431 to 289880.008)	47.413(-0.014 to 101.323)	41.512(-0.016 to 89.369)	-0.885_x000D_ (-1.107 to -0.663)
Eastern Sub-Saharan Africa	27826.514(-4.616 to 62404.457)	88540.526(-23.644 to 198001.346)	29.963(-0.005 to 67.389)	39.623(-0.01 to 88.371)	0.854_x000D_ (0.758 to 0.95)
High-income Asia Pacific	38343.129(-16.362 to 81540.479)	72649.845(-23.352 to 156826.714)	18.517(-0.008 to 39.349)	21.915(-0.008 to 46.741)	0.527_x000D_ (0.367 to 0.688)
High-income North America	212999.848(-96.227 to 454542.639)	215098.785(-98.807 to 461979.219)	65.486(-0.03 to 139.708)	37.348(-0.016 to 80.25)	-1.938_x000D_ (-2 to -1.875)
North Africa and Middle East	33894.723(-13.625 to 72970.298)	140767.396(-46.759 to 300790.677)	16.317(-0.006 to 34.902)	25.237(-0.008 to 53.951)	1.826_x000D_ (1.627 to 2.025)
Oceania	1634.556(-0.55 to 3560.645)	4770.618(-1.454 to 10505.229)	41.535(-0.014 to 90.405)	46.725(-0.015 to 102.98)	0.365_x000D_ (0.276 to 0.454)
South Asia	67949.239(-8.155 to 148571.993)	246938.777(-31.531 to 546997.17)	9.477(-0.001 to 20.738)	14.67(-0.002 to 32.366)	1.236_x000D_ (1.096 to 1.376)
Southeast Asia	77791.642(-14.528 to 172198.547)	262141.643(-67.85 to 590574.641)	24.58(-0.004 to 54.207)	35.047(-0.009 to 78.797)	1.119_x000D_ (1.062 to 1.175)
Southern Latin America	27957.95(-16.786 to 59703.899)	35964.924(-24.416 to 76954.884)	60.163(-0.035 to 128.38)	43.291(-0.03 to 92.423)	-1.016_x000D_ (-1.11 to -0.921)
Southern Sub-Saharan Africa	12262.661(-4.926 to 27092.669)	36635.004(-13.726 to 80377.357)	38.572(-0.016 to 85.418)	55.653(-0.02 to 121.231)	1.738_x000D_ (1.46 to 2.017)
Tropical Latin America	38685.102(-14.795 to 81873.94)	103494.434(-58.687 to 220712.215)	36.528(-0.014 to 77.443)	39.193(-0.022 to 83.613)	-0.007_x000D_ (-0.076 to 0.061)
Western Europe	332829.044(-124.604 to 702493.953)	293387.629(-132.678 to 630172.014)	64.422(-0.026 to 135.84)	37.423(-0.019 to 80.119)	-1.813_x000D_ (-1.864 to -1.762)
Western Sub-Saharan Africa	28201.802(-6.409 to 59300.975)	106608.274(-24.839 to 235377.153)	27.264(-0.006 to 57.252)	42.354(-0.009 to 92.522)	1.577_x000D_ (1.436 to 1.719)

## Sheet: Sheet3
Table S3. Age-Specific Breast Cancer Mortality Rates and Trends Attributable to High Red Meat Intake by Sex, 1990-2021
Age	Male					Female
	Num_1990 (95% UI)	Num_2021 (95% UI)	ASR_1990 per 100,000 (95% UI)	ASR_2021 per 100,000 (95% UI)	EAPC (95% CI)	Num_1990 (95% UI)	Num_2021 (95% UI)	ASR_1990 per 100,000 (95% UI)	ASR_2021 per 100,000 (95% UI)	EAPC (95% CI)
25 to 29	3.825(-0.001 to 8.87)	6.797(-0.002 to 15.277)	0.002(0 to 0.004)	0.002(0 to 0.005)	1.178_x000D_ (1.031 to 1.326)	299.91(-0.108 to 648.205)	462.277(-0.168 to 978.435)	0.136(0 to 0.295)	0.159(0 to 0.336)	0.449_x000D_ (0.347 to 0.55)
30 to 34	7.57(-0.002 to 17.002)	17.154(-0.006 to 39.472)	0.004(0 to 0.009)	0.006(0 to 0.013)	1.384_x000D_ (1.27 to 1.498)	891.829(-0.326 to 1928.812)	1321.183(-0.464 to 2844.989)	0.469(0 to 1.015)	0.442(0 to 0.952)	-0.25_x000D_ (-0.391 to -0.109)
35 to 39	13.563(-0.004 to 30.344)	29.363(-0.008 to 66.317)	0.008(0 to 0.017)	0.01(0 to 0.023)	1.129_x000D_ (1.047 to 1.211)	1902.434(-0.602 to 4089.418)	2628.43(-0.997 to 5695.142)	1.097(0 to 2.358)	0.946(0 to 2.05)	-0.659_x000D_ (-0.823 to -0.495)
40 to 44	20.906(-0.007 to 45.222)	47.6(-0.012 to 107.168)	0.014(0 to 0.031)	0.019(0 to 0.042)	1.063_x000D_ (0.944 to 1.182)	2810.231(-1.083 to 5997.132)	4166.426(-1.133 to 9077.275)	2.004(-0.001 to 4.277)	1.679(0 to 3.659)	-0.815_x000D_ (-0.939 to -0.692)
45 to 49	33.512(-0.013 to 73.364)	82.362(-0.026 to 192.32)	0.028(0 to 0.062)	0.035(0 to 0.081)	1.096_x000D_ (0.867 to 1.325)	3497.817(-1.377 to 7444.323)	5986.383(-1.814 to 13064.585)	3.074(-0.001 to 6.542)	2.54(-0.001 to 5.544)	-0.857_x000D_ (-0.941 to -0.774)
50 to 54	53.303(-0.017 to 119.13)	129.114(-0.033 to 295.563)	0.05(0 to 0.111)	0.058(0 to 0.133)	0.772_x000D_ (0.645 to 0.899)	4619.833(-1.435 to 9815.999)	8116.31(-2.702 to 17451.206)	4.403(-0.001 to 9.356)	3.641(-0.001 to 7.828)	-0.815_x000D_ (-0.884 to -0.746)
55 to 59	71.644(-0.016 to 160.206)	176.124(-0.042 to 405.206)	0.077(0 to 0.172)	0.09(0 to 0.208)	0.67_x000D_ (0.537 to 0.803)	5047.286(-1.594 to 10806.898)	9360.792(-3.665 to 20380.19)	5.468(-0.002 to 11.707)	4.657(-0.002 to 10.139)	-0.641_x000D_ (-0.714 to -0.568)
60 to 64	90.351(-0.021 to 202.656)	205.938(-0.077 to 466.223)	0.115(0 to 0.258)	0.132(0 to 0.3)	0.832_x000D_ (0.685 to 0.98)	5172.152(-1.959 to 11026.021)	8678.015(-2.871 to 18643.065)	6.303(-0.002 to 13.436)	5.275(-0.002 to 11.332)	-0.601_x000D_ (-0.649 to -0.552)
65 to 69	87.418(-0.027 to 191.337)	239.434(-0.089 to 533.664)	0.152(0 to 0.334)	0.182(0 to 0.405)	0.797_x000D_ (0.69 to 0.903)	5123.222(-1.178 to 10864.854)	8860.116(-2.683 to 19152.632)	7.73(-0.002 to 16.393)	6.152(-0.002 to 13.3)	-0.771_x000D_ (-0.837 to -0.705)
70 to 74	77.382(-0.032 to 175.273)	235.696(-0.073 to 528.357)	0.206(0 to 0.466)	0.245(0 to 0.548)	0.707_x000D_ (0.624 to 0.791)	4201.675(-1.12 to 8973.699)	8291.307(-2.759 to 17860.707)	8.932(-0.002 to 19.076)	7.576(-0.003 to 16.319)	-0.806_x000D_ (-0.9 to -0.712)
75 to 79	56.645(-0.019 to 122.742)	137.257(-0.037 to 304.101)	0.224(0 to 0.486)	0.23(0 to 0.509)	-0.038_x000D_ (-0.165 to 0.09)	4320.811(-1.215 to 9199.37)	6601.966(-2.01 to 14112.695)	11.896(-0.003 to 25.327)	9.157(-0.003 to 19.574)	-0.931_x000D_ (-1.015 to -0.847)
80 to 84	37.077(-0.011 to 80.914)	111.403(-0.03 to 246.063)	0.279(0 to 0.609)	0.304(0 to 0.671)	0.183_x000D_ (0.029 to 0.337)	3388.827(-0.955 to 7355.768)	6210.824(-1.914 to 13415.034)	15.339(-0.004 to 33.295)	12.195(-0.004 to 26.34)	-0.899_x000D_ (-0.967 to -0.832)
85 to 89	20.216(-0.006 to 43.706)	81.813(-0.03 to 180.078)	0.399(0 to 0.863)	0.474(0 to 1.044)	0.482_x000D_ (0.294 to 0.669)	2063.432(-0.838 to 4498.326)	4760.756(-1.68 to 10290.107)	20.538(-0.008 to 44.773)	16.723(-0.006 to 36.145)	-0.662_x000D_ (-0.758 to -0.566)
90 to 94	6.671(-0.002 to 14.339)	37.301(-0.013 to 82.258)	0.53(0 to 1.139)	0.64(0 to 1.411)	0.581_x000D_ (0.384 to 0.778)	879.03(-0.35 to 1899.272)	3093.666(-1.125 to 6765.041)	29.047(-0.012 to 62.76)	25.65(-0.009 to 56.091)	-0.408_x000D_ (-0.509 to -0.308)
95 plus	1.817(-0.001 to 3.961)	11.911(-0.005 to 26.425)	0.698(0 to 1.522)	0.788(0 to 1.748)	0.292_x000D_ (0.119 to 0.466)	273.462(-0.149 to 595.405)	1418.506(-0.471 to 3135.813)	36.084(-0.02 to 78.564)	36.019(-0.012 to 79.624)	-0.155_x000D_ (-0.3 to -0.009)

## Sheet: Sheet4
Table S4. Age-Specific Breast Cancer Disability-Adjusted Life Years (DALYs) and Trends Attributable to High Red Meat Intake by Sex, 1990-2021
Age	Male					Female
	Num_1990 (95% UI)	Num_2021 (95% UI)	ASR_1990 per 100,000 (95% UI)	ASR_2021 per 100,000 (95% UI)	EAPC (95% CI)	Num_1990 (95% UI)	Num_2021 (95% UI)	ASR_1990 per 100,000 (95% UI)	ASR_2021 per 100,000 (95% UI)	EAPC (95% CI)
25 to 29	250.328(-0.095 to 577.579)	457.158(-0.152 to 1037.831)	0.112(0 to 0.26)	0.154(0 to 0.349)	1.303_x000D_ (1.153 to 1.453)	19706.461(-7.213 to 42722.642)	30694.639(-11.248 to 64722.967)	8.953(-0.003 to 19.411)	10.548(-0.004 to 22.243)	0.494_x000D_ (0.394 to 0.594)
30 to 34	452.806(-0.133 to 1017.383)	1054.761(-0.365 to 2451.393)	0.232(0 to 0.521)	0.345(0 to 0.802)	1.479_x000D_ (1.371 to 1.587)	53717.605(-19.929 to 116384.335)	80758.334(-29.055 to 173997.792)	28.256(-0.01 to 61.22)	27.016(-0.01 to 58.207)	-0.2_x000D_ (-0.342 to -0.058)
35 to 39	743.311(-0.243 to 1657.032)	1637.31(-0.49 to 3710.534)	0.416(0 to 0.927)	0.578(0 to 1.311)	1.186_x000D_ (1.103 to 1.269)	104820.359(-33.497 to 226558)	146960.105(-56.688 to 317188.6)	60.431(-0.019 to 130.616)	52.901(-0.02 to 114.178)	-0.61_x000D_ (-0.772 to -0.448)
40 to 44	1044.395(-0.337 to 2259.235)	2429.277(-0.651 to 5474.076)	0.714(0 to 1.545)	0.963(0 to 2.171)	1.152_x000D_ (1.026 to 1.279)	141416.638(-55.15 to 303505.566)	212760.585(-58.689 to 458598.732)	100.849(-0.039 to 216.441)	85.759(-0.024 to 184.852)	-0.761_x000D_ (-0.88 to -0.642)
45 to 49	1503.754(-0.585 to 3287.669)	3806.961(-1.231 to 8859.727)	1.27(0 to 2.777)	1.6(-0.001 to 3.725)	1.214_x000D_ (0.975 to 1.455)	157881.161(-62.689 to 334586.26)	275401.051(-85.399 to 589618.349)	138.735(-0.055 to 294.011)	116.872(-0.036 to 250.217)	-0.796_x000D_ (-0.878 to -0.714)
50 to 54	2128.061(-0.7 to 4735.251)	5315.133(-1.4 to 12166.079)	1.977(-0.001 to 4.399)	2.394(-0.001 to 5.481)	0.882_x000D_ (0.756 to 1.009)	185038.621(-58.226 to 393387.278)	331591.549(-111.32 to 706691.121)	176.367(-0.055 to 374.952)	148.734(-0.05 to 316.983)	-0.75_x000D_ (-0.821 to -0.678)
55 to 59	2508.122(-0.579 to 5605.854)	6340.667(-1.566 to 14405.696)	2.7(-0.001 to 6.035)	3.256(-0.001 to 7.398)	0.765_x000D_ (0.631 to 0.899)	177858.023(-56.762 to 382379.794)	336806.619(-135.835 to 723944.291)	192.671(-0.061 to 414.226)	167.563(-0.068 to 360.165)	-0.569_x000D_ (-0.643 to -0.495)
60 to 64	2758.198(-0.667 to 6157.399)	6465.602(-2.551 to 14701.125)	3.512(-0.001 to 7.839)	4.157(-0.002 to 9.452)	0.947_x000D_ (0.791 to 1.104)	158869.083(-61.199 to 339383.93)	272902.333(-92.864 to 580058.897)	193.594(-0.075 to 413.564)	165.887(-0.056 to 352.596)	-0.509_x000D_ (-0.554 to -0.464)
65 to 69	2273.909(-0.702 to 4957.41)	6448.552(-2.457 to 14482.151)	3.966(-0.001 to 8.647)	4.891(-0.002 to 10.985)	0.922_x000D_ (0.811 to 1.033)	134199.631(-31.635 to 286811.876)	237524.631(-74.152 to 505367.773)	202.479(-0.048 to 432.739)	164.937(-0.051 to 350.928)	-0.67_x000D_ (-0.737 to -0.603)
70 to 74	1666.267(-0.702 to 3710.218)	5274.891(-1.705 to 11655.098)	4.429(-0.002 to 9.863)	5.472(-0.002 to 12.091)	0.827_x000D_ (0.747 to 0.906)	91121.325(-25.096 to 195451.685)	183738.407(-63.755 to 388406.722)	193.699(-0.053 to 415.478)	167.878(-0.058 to 354.878)	-0.731_x000D_ (-0.827 to -0.635)
75 to 79	980.809(-0.33 to 2114.187)	2446.147(-0.699 to 5457.319)	3.887(-0.001 to 8.379)	4.091(-0.001 to 9.128)	0.049_x000D_ (-0.079 to 0.176)	75309.488(-21.886 to 160032.872)	117553.713(-36.154 to 250349.747)	207.335(-0.06 to 440.587)	163.048(-0.05 to 347.237)	-0.868_x000D_ (-0.95 to -0.785)
80 to 84	510.948(-0.165 to 1105.144)	1583.266(-0.459 to 3516.082)	3.847(-0.001 to 8.32)	4.32(-0.001 to 9.593)	0.287_x000D_ (0.135 to 0.439)	46614.616(-13.581 to 100953.631)	86649.442(-27.208 to 187418.458)	210.998(-0.061 to 456.959)	170.13(-0.053 to 367.984)	-0.846_x000D_ (-0.911 to -0.781)
85 to 89	221.141(-0.066 to 472.447)	919.58(-0.359 to 2023.074)	4.367(-0.001 to 9.329)	5.33(-0.002 to 11.726)	0.589_x000D_ (0.409 to 0.769)	22658.691(-9.559 to 49112.802)	53013.909(-19.038 to 116337.159)	225.527(-0.095 to 488.83)	186.215(-0.067 to 408.643)	-0.606_x000D_ (-0.698 to -0.513)
90 to 94	61.454(-0.015 to 131.157)	345.74(-0.123 to 763.181)	4.881(-0.001 to 10.418)	5.932(-0.002 to 13.094)	0.615_x000D_ (0.427 to 0.804)	8145.242(-3.308 to 17596.781)	28707.046(-10.643 to 62675.465)	269.155(-0.109 to 581.476)	238.018(-0.088 to 519.659)	-0.385_x000D_ (-0.48 to -0.29)
95 plus	15.576(-0.006 to 33.861)	101.335(-0.04 to 224.236)	5.985(-0.002 to 13.012)	6.702(-0.003 to 14.83)	0.252_x000D_ (0.092 to 0.412)	2364.438(-1.364 to 5128.043)	12029.896(-4.038 to 26442.017)	311.991(-0.18 to 676.652)	305.462(-0.103 to 671.413)	-0.215_x000D_ (-0.361 to -0.07)
